# Supplementary material for: Radiomics models based on multisequence MRI for predicting PD-1/PD-L1 expression in hepatocellular carcinoma
Source: Sci Rep. 2023 May 12;13:7710. doi: 10.1038/s41598-023-34763-y (PMC10182068; doi:10.1038/s41598-023-34763-y)
Supplement: Supplementary file 1 — Supplementary Information. [file 41598_2023_34763_MOESM1_ESM.zip]

Archive with 5 entries (4 files):
- Supplementary material-Raw data/
- Supplementary material-Raw data/A-mydata.xlsx
- Supplementary material-Raw data/clinic.xlsx
- Supplementary material-Raw data/P-mydata.xlsx
- Supplementary material-Raw data/t2-mydata.xlsx
