# Supplementary material for: Radiomics models based on multisequence MRI for predicting PD-1/PD-L1 expression in hepatocellular carcinoma
Source: Sci Rep. 2023 May 12;13:7710. doi: 10.1038/s41598-023-34763-y (PMC10182068; doi:10.1038/s41598-023-34763-y)
Supplement: Supplementary file 1 — Supplementary Information. [file 41598_2023_34763_MOESM1_ESM.zip › Supplementary material-Raw data/A-mydata.xlsx]

## Sheet: Sheet1
PD-1分组	PD-L1分组	F1-GrayLevelCooccurenceMatrix25	F1-GrayLevelCooccurenceMatrix25	F1-GrayLevelCooccurenceMatrix25	F1-GrayLevelCooccurenceMatrix25	F1-GrayLevelCooccurenceMatrix25	F1-GrayLevelCooccurenceMatrix25	F1-GrayLevelCooccurenceMatrix25	F1-GrayLevelCooccurenceMatrix25	F1-GrayLevelCooccurenceMatrix25	F1-GrayLevelCooccurenceMatrix25	F1-GrayLevelCooccurenceMatrix25	F1-GrayLevelCooccurenceMatrix25	F1-GrayLevelCooccurenceMatrix25	F1-GrayLevelCooccurenceMatrix25	F1-GrayLevelCooccurenceMatrix25	F1-GrayLevelCooccurenceMatrix25	F1-GrayLevelCooccurenceMatrix25	F1-GrayLevelCooccurenceMatrix25	F1-GrayLevelCooccurenceMatrix25	F1-GrayLevelCooccurenceMatrix25	F1-GrayLevelCooccurenceMatrix25	F1-GrayLevelCooccurenceMatrix25	F1-GrayLevelCooccurenceMatrix25	F1-GrayLevelCooccurenceMatrix25	F1-GrayLevelCooccurenceMatrix25	F1-GrayLevelCooccurenceMatrix25	F1-GrayLevelCooccurenceMatrix25	F1-GrayLevelCooccurenceMatrix25	F1-GrayLevelCooccurenceMatrix25	F1-GrayLevelCooccurenceMatrix25	F1-GrayLevelCooccurenceMatrix25	F1-GrayLevelCooccurenceMatrix25	F1-GrayLevelCooccurenceMatrix25	F1-GrayLevelCooccurenceMatrix25	F1-GrayLevelCooccurenceMatrix25	F1-GrayLevelCooccurenceMatrix25	F1-GrayLevelCooccurenceMatrix25	F1-GrayLevelCooccurenceMatrix25	F1-GrayLevelCooccurenceMatrix25	F1-GrayLevelCooccurenceMatrix25	F1-GrayLevelCooccurenceMatrix25	F1-GrayLevelCooccurenceMatrix25	F1-GrayLevelCooccurenceMatrix25	F1-GrayLevelCooccurenceMatrix25	F1-GrayLevelCooccurenceMatrix25	F1-GrayLevelCooccurenceMatrix25	F1-GrayLevelCooccurenceMatrix25	F1-GrayLevelCooccurenceMatrix25
		zq1 0-1AutoCorrelation	zq1 0-4AutoCorrelation	zq1 0-7AutoCorrelation	zq1 45-1AutoCorrelation	zq1 45-4AutoCorrelation	zq1 45-7AutoCorrelation	zq1 90-1AutoCorrelation	zq1 90-4AutoCorrelation	zq1 90-7AutoCorrelation	zq1 135-1AutoCorrelation	zq1 135-4AutoCorrelation	zq1 135-7AutoCorrelation	zq1 0-1ClusterProminence	zq1 0-4ClusterProminence	zq1 0-7ClusterProminence	zq1 45-1ClusterProminence	zq1 45-4ClusterProminence	zq1 45-7ClusterProminence	zq1 90-1ClusterProminence	zq1 90-4ClusterProminence	zq1 90-7ClusterProminence	zq1 135-1ClusterProminence	zq1 135-4ClusterProminence	zq1 135-7ClusterProminence	zq1 0-1ClusterShade	zq1 0-4ClusterShade	zq1 0-7ClusterShade	zq1 45-1ClusterShade	zq1 45-4ClusterShade	zq1 45-7ClusterShade	zq1 90-1ClusterShade	zq1 90-4ClusterShade	zq1 90-7ClusterShade	zq1 135-1ClusterShade	zq1 135-4ClusterShade	zq1 135-7ClusterShade	zq1 0-1ClusterTendendcy	zq1 0-4ClusterTendendcy	zq1 0-7ClusterTendendcy	zq1 45-1ClusterTendendcy	zq1 45-4ClusterTendendcy	zq1 45-7ClusterTendendcy	zq1 90-1ClusterTendendcy	zq1 90-4ClusterTendendcy	zq1 90-7ClusterTendendcy	zq1 135-1ClusterTendendcy	zq1 135-4ClusterTendendcy	zq1 135-7ClusterTendendcy
0	0	9962.04	9963.59	9960.45	9969.04	9978.24	9979.22	9966.43	9970.24	9976.57	9966.23	9961.83	9955.91	80756	17011.4	7493.68	40334.3	158.465	151.818	37575.8	5259.15	3560.57	28324.6	7710.62	10758.3	-1128.03	-353.633	-212.81	-614.916	-13.8596	-12.7648	-608.762	-141.818	-94.8648	-500.159	-216.998	-298.446	17.7665	8.78936	7.20049	10.9053	1.46938	1.34609	11.6003	4.74777	3.22347	10.4687	7.18116	9.40077
0	0	6869.96	6811.53	6765.81	6858.32	6771.39	6705.2	6868.7	6806.33	6753.66	6864.02	6788.07	6720.83	4.18989e+06	3.70815e+06	3.43115e+06	4.19177e+06	3.75325e+06	3.46794e+06	4.22119e+06	3.74885e+06	3.42408e+06	4.0944e+06	3.41276e+06	2.9283e+06	-28019.4	-24376.7	-21894.1	-27897.3	-24151.4	-21121.8	-28181.6	-24726.2	-22007.1	-27410.2	-22391.9	-18416.6	1428.45	1354.96	1310.88	1427.9	1357.37	1312.21	1431.53	1353.99	1293.67	1414.17	1299.41	1212.65
1	1	3392.54	3340.91	3310.65	3385.35	3337.89	3336.02	3388.64	3348.13	3335.85	3384.86	3329.77	3309.52	132425	73611	66978.3	123586	58123.8	40967	146111	98872.3	66781.6	127304	73597	54015.1	-101.963	380.428	346.626	-16.2747	186.682	82.6641	-225.324	167.432	223.287	-61.5211	383.753	479.147	207.004	162.675	154.019	200.653	144.692	123.601	213.663	175.342	144.934	203.79	158.017	138.234
0	0	9074.2	9093.32	9104.71	9075.47	9090.03	9098.42	9073.11	9084.5	9087.22	9081.89	9097.98	9087.18	4.99305e+06	3.10365e+06	2.08637e+06	4.75708e+06	2.44662e+06	1.47303e+06	4.80123e+06	2.3968e+06	1.45972e+06	4.32534e+06	1.40737e+06	895412	-46229.8	-30635.5	-22009.2	-44517.8	-25681	-17290.8	-45245.7	-26959.3	-18704.9	-41619.3	-18431.8	-13225.8	633.491	474.118	386.176	617.691	432.755	346.433	630.754	464.095	380.112	594.79	378.845	320.733
0	0	8501.93	8528.38	8541.11	8514.71	8562.42	8576.37	8509.99	8556.48	8568.32	8517.93	8550.44	8529.23	5.15467e+06	3.06892e+06	2.0544e+06	4.91295e+06	2.5685e+06	2.07539e+06	5.26621e+06	3.01247e+06	2.05473e+06	4.78075e+06	2.37178e+06	1.60317e+06	-52832.1	-34800.2	-25725.4	-50643.9	-29741	-24964.8	-53455.9	-33983.2	-24956.3	-49744.9	-28433.6	-21144.4	906.052	688.379	587.464	871.714	612.151	550.089	906.472	666.331	558.709	865.845	610.868	526.432
0	0	9951.14	9950.34	9948.96	9950.86	9949.8	9948.98	9950.54	9949.79	9949.11	9951.52	9950.62	9949.01	224444	63765.9	43204	183246	45448.3	32853.2	255394	90231.6	49439.4	219873	91826	66903	-2268.24	-966	-740.552	-1976.61	-761.31	-607.064	-2457.72	-1144.53	-770.933	-2170.52	-1062.46	-803.044	29.5494	18.5796	16.3685	27.4393	16.5362	14.7836	30.9134	20.0909	16.601	28.2244	18.2569	15.7845
0	1	4962.52	4977.26	5021.63	4970.14	5002.55	5091.01	4964.63	5004.59	5032.04	4978.9	5049.14	5082.35	2.18511e+06	1.47168e+06	1.09827e+06	2.10669e+06	1.2266e+06	945206	2.21792e+06	1.53666e+06	1.06786e+06	2.12885e+06	1.34106e+06	1.09017e+06	7535.08	5421.67	4113.27	7443.35	5691.41	3647.54	7907.28	6977.26	5762.48	7344.66	3521.62	871.549	969.546	777.487	665.851	952.607	698.675	616.44	980.2	817.55	674.312	958.943	750.056	655.213
1	1	2091.63	2112.39	2104.61	2093.05	2100.82	2080.85	2097.39	2125.85	2119.55	2106.36	2136.82	2103.33	224582	168658	137265	205614	80443.5	44523.2	217750	105827	58089.4	218402	120157	61049.3	-1760.31	-1423.42	-1369.43	-1535.59	-102.826	-137.009	-1678.26	-365.982	221.339	-1775.82	-770.601	-78.5282	271.348	217.197	181.904	260.482	169.806	122.966	267.924	194.947	147.877	264.641	192.751	150.986
1	1	463.388	465.602	469.43	464.228	469.625	475.232	463.652	466.919	470.414	464.224	469.418	474.644	2664.7	1305.92	992.766	2476.95	961.793	858.776	2712.31	1456.26	1047.83	2544.52	1099.17	1006.52	31.5929	11.3213	6.58682	28.4421	7.27189	14.9722	32.862	9.80117	-2.10628	29.6777	-0.724136	4.52132	30.2207	22.1781	19.0044	29.3012	19.0965	16.5736	30.4369	23.3409	19.8778	29.5578	20.5645	18.6251
0	0	9366.3	9337.44	9320.55	9365.88	9339.19	9311.1	9368.17	9344.03	9331.18	9363.5	9328.85	9307.65	1.87205e+06	1.21566e+06	842655	1.83183e+06	1.22764e+06	877029	1.85704e+06	1.13097e+06	772209	1.71317e+06	742716	493341	-23797.8	-16715.7	-12710.7	-23297.2	-16784	-13153.6	-23629.7	-15726.7	-11916	-22186.9	-11651.6	-8873.44	391.074	315.656	275.578	383.49	313.331	282.175	388.725	302.042	264.158	373.944	262.873	237.001
0	1	8172.7	8209.73	8225.11	8188.16	8233.25	8232.36	8178.68	8228.75	8239.47	8190.95	8255.26	8255.17	1.7303e+07	9.14686e+06	5.75552e+06	1.71688e+07	9.93919e+06	7.28274e+06	1.81946e+07	1.21173e+07	7.57879e+06	1.60417e+07	5.47824e+06	2.52893e+06	-120723	-70598.4	-48412.3	-119391	-74309.1	-56736.5	-125554	-88443.3	-60213.8	-113214	-47395.8	-27441.5	1373.6	973.986	788.194	1347.34	966.837	816.675	1400.04	1081.42	868.793	1308.06	792.476	625.967
1	0	5887.77	5847.2	5825.32	5874.71	5808.02	5768.53	5872.98	5790.53	5734.81	5865.19	5767.67	5708.68	755757	528424	445718	701881	465691	371161	761876	509321	390093	728773	435320	310950	3404.5	3673.2	3302.04	3517.93	3237.54	2665.33	3129.34	2727.42	1985.95	3105.44	2222.32	1337.04	478.177	412.05	380.223	464.685	382.22	339.992	475.244	394.946	350.088	465.101	370.913	320.111
0	0	5183.51	5133.5	5107.59	5176.55	5111.77	5076.11	5182.57	5128.74	5101.97	5175.49	5118.68	5087.05	3.37935e+06	2.5783e+06	2.26972e+06	3.31386e+06	2.45506e+06	2.09637e+06	3.40538e+06	2.63115e+06	2.28197e+06	3.24561e+06	2.41959e+06	2.13383e+06	-2226.87	-1374.52	-1023.09	-2341.21	-1887.74	-1294.06	-2370.71	-1937.03	-1365.6	-2136.36	-1242.83	-701.898	1152.75	1026.39	971.98	1140.74	998.3	937.527	1154.68	1028.13	971.468	1133.01	995.4	943.932
0	0	9044.47	9018.09	8985.09	9039.39	9001.98	8966.16	9047.7	9029.24	9004.14	9049.05	9014.34	8970.33	680996	368718	252127	692829	396799	271495	663110	325187	230192	545140	219126	193999	-9628.39	-6576.19	-5278.77	-9693.83	-6669.15	-5209.57	-9589.58	-6467.94	-5292.78	-8580.9	-5220.05	-4688.66	301.837	266.335	252.395	302.035	263.638	240.925	301.86	265.437	248.679	291.11	251.661	245.721
0	0	9810.6	9829.65	9798.13	9809.32	9838.58	9824.84	9796.81	9820.3	9832.09	9818.74	9828.77	9773.55	795387	130185	134695	1.09458e+06	153428	138685	1.24345e+06	439519	277962	491330	115828	147018	-9264.12	-2582.66	-2778.77	-11639	-2938.86	-2773.19	-13172.7	-6004.55	-4219.88	-6545.52	-2389.79	-3045.15	128.106	60.9329	68.8829	146.291	64.9667	64.7222	163.822	98.7805	78.2946	104.013	58.6861	76.4435
0	0	9492.08	9494.75	9467.71	9497.58	9538.49	9573.98	9490.59	9490.71	9468.12	9501.91	9481.99	9397.94	1.28074e+07	8.27298e+06	4.29731e+06	1.26282e+07	8.30742e+06	5.28058e+06	1.29243e+07	8.329e+06	4.81347e+06	1.11239e+07	2.6194e+06	1.26346e+06	-82986.2	-57244.2	-35144.1	-81691.2	-55244.9	-36604	-83818.4	-58422.3	-39113.5	-73662.2	-24920.1	-16495	632.046	478.65	361.956	620.211	437.512	311.715	637.71	488.744	388.821	576.61	299.352	264.951
1	0	3584.48	3537.1	3500.06	3574.11	3510.08	3462.92	3578.08	3519.07	3476.88	3572.51	3502.93	3450.09	1.46278e+06	1.2111e+06	1.10615e+06	1.44508e+06	1.18502e+06	1.06133e+06	1.47181e+06	1.18647e+06	1.02507e+06	1.38578e+06	1.03374e+06	876642	12404.3	12157.6	11369.4	12106.3	11415.8	10912.7	11921.1	10930.1	10123.2	12084.4	10549.2	9378.38	659.345	612.284	589.961	653.159	602.674	574.605	657.969	606.692	574.426	646.826	581.498	543.722
0	0	8482.97	8470.12	8458.06	8479.82	8456.39	8438.19	8477.3	8451.86	8429.53	8478.52	8444.54	8410.98	3.61055e+06	2.05441e+06	1.49934e+06	3.40415e+06	1.90612e+06	1.4861e+06	3.74151e+06	2.4011e+06	1.72226e+06	3.52796e+06	2.09011e+06	1.54762e+06	-36852.9	-24327.6	-19298.7	-35272.5	-22619.9	-18446.9	-37768	-26635.7	-20594.6	-36044.5	-23634.8	-18737.3	738.412	590.988	527.507	720.918	564.4	506.685	748.939	613.802	540.656	725.974	570.674	511.722
1	1	908.067	898.64	885.387	908.921	895.668	876.292	908.258	901.836	888.484	907.948	891.208	874.175	253148	183526	143117	246506	167234	125554	254130	190443	143389	244807	158773	116802	760.075	517.357	443.256	782.259	657.375	608.111	795.19	650.422	505.085	733.537	385.844	149.606	306.549	258.899	225.019	301.989	242.065	205.683	307.136	263.537	225.731	301.694	241.704	204.819
0	0	6213.1	6166.99	6126.01	6207.39	6145.17	6083.87	6210.21	6164.49	6131.45	6207.04	6148.97	6100.66	1.40833e+06	952592	729922	1.32974e+06	850183	635614	1.4761e+06	1.07007e+06	848824	1.41736e+06	950772	719312	-4619.3	-3260.56	-2679.68	-4349.49	-3176.85	-2466.25	-5039.81	-3908.13	-3301.05	-4853.41	-3963.59	-3878.63	695.231	584.84	512.374	680.28	546.05	473.123	702.024	603.369	545.319	691.082	566.157	486.42
1	1	1951.69	1910.25	1886.65	1947.11	1900.93	1875.39	1951.46	1906.89	1882.82	1943.32	1889.27	1863.85	133413	87547.6	68670.6	129170	82814.3	62429.9	132916	81668.3	58007.4	121557	63399	42147.3	1422.38	1164.88	934.77	1406.38	1104.52	851.422	1356.51	915.982	629.942	1283.13	753.856	464.145	179.911	140.236	123.701	175.73	134.442	116.956	179.972	138.452	120.23	172.15	125.239	106.08
1	0	2790.89	2733.45	2703.21	2782.05	2715.88	2680.18	2789.16	2724.85	2693.5	2780.51	2697.76	2645.75	772754	462434	357930	759972	504144	368341	794001	486832	392792	717989	357848	239654	5274.53	2699.73	1812.21	5247.49	3372.39	2634.3	5533.19	3281.22	2822.12	4944.8	1920.5	902.081	436.554	356.326	335.432	429.954	360.088	331.046	439.754	368.062	348.939	423.641	334.717	304.042
0	1	6573.75	6503.38	6472.59	6574.12	6514.04	6422.39	6578.48	6552.37	6517.99	6581.25	6479.86	6478.8	217243	137055	91189.5	208217	119653	84600	213564	119070	83292.4	204261	77530.6	42960.2	571.656	531.852	1142.34	505.739	401.795	1095.11	539.333	-131.636	55.1292	407.037	-161.64	63.5786	310.543	234.326	177.411	302.962	218.943	168.342	309.089	236.796	192.467	303.236	186.777	135.85
0	0	9365.22	9376.1	9387.08	9364.53	9391.66	9420.97	9369.06	9392.19	9399.48	9372.94	9385.7	9373.86	365108	184380	130309	371852	185339	116978	352923	162293	100199	304428	134298	95803.9	-6591.58	-4045.98	-3150.19	-6564.38	-3791.47	-2658.59	-6458.38	-3613.89	-2570.5	-5838.42	-3151.6	-2423.6	183.292	139.856	121.39	180.269	126.899	101.018	180.814	128.099	107.351	171.081	120.064	105.466
1	1	7621.15	7565.83	7467.75	7641.04	7597.51	7434.51	7661.13	7724.11	7678.15	7645.72	7625.03	7602.81	3.1476e+06	1.21864e+06	799992	2.65288e+06	713568	413731	3.42211e+06	2.08264e+06	1.33603e+06	3.30051e+06	1.4898e+06	1.08695e+06	-29412.7	-14743.7	-11000.1	-25505.6	-8850.8	-5035.81	-30897.7	-20242.9	-14077.8	-30112	-16827.2	-13375.7	701.873	478.596	394.023	654.329	403.431	335.776	701.567	498.934	409.538	678.933	446.167	385.364
1	1	8914.99	8859.53	8772.56	8910.94	8813.35	8719.78	8899.88	8878.6	8832.68	8915.43	8890.3	8807.06	1.57789e+06	314039	290469	1.05685e+06	298372	656399	2.00712e+06	675856	336847	1.79769e+06	310173	93330.8	-15956.3	-5706.7	-4875.23	-12654.7	-5440.01	-8277.2	-19019	-9502.33	-5944.78	-16962.1	-5288.85	-2118.39	357.477	245.449	231.224	331.583	243.001	267.194	387.209	288.534	240.758	359.005	228.141	175.866
1	1	4501.97	4581.3	4589.35	4546.93	4729.34	4565.28	4500.57	4583.47	4487.83	4529.02	4573.8	4375.22	62603.5	30549.5	14850.2	47883.2	21150.1	6230.8	52172.6	19682.9	8214.83	51456	17499	2346.19	-655.849	-455.998	-82.1669	-503.2	-572.702	-220.601	-455.154	-376.579	43.6905	-600.189	-121.92	-24.8445	165.853	106.963	69.2968	150.702	78.2495	48.8561	158.332	82.0276	59.994	149.202	83.7507	30.8435
0	1	8335.28	8279.5	8239.71	8326.72	8246.87	8194.29	8332.78	8274.78	8222.46	8327.87	8250.28	8182.17	3.18376e+06	2.02603e+06	1.65827e+06	3.05941e+06	1.84749e+06	1.47264e+06	3.38111e+06	2.54898e+06	2.07358e+06	3.13418e+06	1.91964e+06	1.47857e+06	-35731.6	-25746.9	-21921.3	-34655.2	-23641.6	-19439.3	-37082.9	-29351.8	-24580.8	-35181.6	-24383.2	-19585.6	829.523	712.002	665.327	816.538	685.487	630.646	843.686	746.652	688.148	822.383	696.416	639.522
0	0	7586.01	7521.21	7481.16	7570.79	7470.13	7395.02	7581.25	7510.42	7459.84	7579.13	7500.09	7440.11	5.29449e+06	3.54078e+06	2.97765e+06	5.32298e+06	3.79316e+06	3.05963e+06	5.50977e+06	4.0692e+06	3.32308e+06	5.00493e+06	3.21483e+06	2.67129e+06	-47899.5	-34981.5	-30083.9	-47806.9	-35713.1	-29358.2	-49144.7	-38460.5	-32366.5	-45972.3	-32188.8	-27194.2	1224.59	1049.43	987.784	1218.04	1047.97	977.888	1239.4	1087.97	1009.35	1201.58	1009.67	943.969
0	0	4093.68	4054.8	4031.5	4092.93	4042.42	4018.8	4095.03	4056.3	4039.19	4084.76	4045.88	4031.19	594566	402783	294524	558236	291457	213732	569435	311509	260380	547482	316096	241959	4097.94	3922.47	3507.85	4075.06	3304.88	2585.84	4072.22	3667.36	3060.78	4041.65	3584.95	3306.05	390.596	322.232	282.017	379.28	283.455	246.473	384.462	293.225	265.334	375.8	291.491	255.899
1	0	9398.95	9456.99	9442.41	9411.09	9468.63	9408.06	9378.14	9466.18	9484.3	9420.54	9493.45	9467.91	853405	195305	175096	747043	160263	158417	1.40499e+06	836043	533886	843061	126087	137317	-11642.4	-4270.69	-3870.69	-10518.9	-3647.42	-3629.65	-16702.5	-10170.7	-6975.74	-11251.2	-2797.01	-2995.44	239.147	136.934	129.145	223.415	124.742	130.051	289.052	184.182	144.073	225.063	102.667	108.61
0	0	9046.85	9128.54	9019.64	9046.9	9113.6	8900.7	9024.11	9133.93	9212.13	9070.06	9125.67	8859.65	769893	257035	97910.4	719599	199625	127665	870094	611980	418637	742681	199219	89437.2	-13473	-5459.61	-2513.11	-12830.1	-4545.94	-3165.51	-14823.2	-10633.1	-7276.83	-13056.6	-4402.97	-2183.28	370.07	206.415	163.376	360.554	198.418	211.772	396.209	286.014	211.73	353.961	182.2	170.139
0	0	9639.41	9651.48	9639.43	9639.19	9643.3	9625.74	9625.67	9622.05	9615.08	9634.69	9637.5	9618.1	2.24035e+06	942380	516001	2.13983e+06	774461	363373	2.54598e+06	1.65256e+06	1.13646e+06	2.22464e+06	890088	423596	-23633.5	-11872.1	-7805.14	-22853.9	-10403.4	-6389.28	-26328	-18924.2	-14276.8	-23507.1	-11524.8	-7082.1	295.85	188.613	153.819	289.693	178.177	144.063	322.944	261.493	222.039	295.638	189.785	152.908
0	1	5342.32	5333.13	5320.04	5329.74	5313.37	5305.77	5333.15	5312.92	5298.6	5343.47	5316.43	5270.72	3.32978e+06	2.14654e+06	1.72107e+06	3.45019e+06	2.59002e+06	2.13274e+06	3.51484e+06	2.62701e+06	2.05936e+06	3.10163e+06	1.7633e+06	1.42187e+06	-6119.43	-1342.3	760.329	-7173.92	-4513.71	-2361.61	-7146.47	-4393.5	-1994.64	-5055.33	609.94	1187.87	1034.93	886.101	818.879	1038.81	919.212	857.245	1050.18	931.663	853.846	1011.46	828.299	744.756
1	1	2879.47	2818.28	2765.01	2870.3	2786.58	2746.98	2869.87	2782.51	2734.87	2859.57	2755.46	2701.5	368645	267125	216720	360398	235871	181304	370965	244766	159806	348602	173964	107151	2457.85	2962.82	2799.36	2553.82	2782.27	2262.6	2248.3	1696.5	1420.36	2242.24	1765.24	1335.41	358.058	307.543	269.894	353.838	285.841	248.483	357.163	293.625	239.825	347.417	259.862	205.285
0	1	2440.93	2361.49	2317.53	2423.24	2334.14	2305.16	2434.94	2351.46	2312.26	2424.23	2321.99	2271.97	563782	362003	272207	471627	215292	179567	521951	302162	240660	530805	332352	227363	6301.87	4344.28	3420.26	5335.47	2623.16	2297.12	5899.71	3774.83	3114.2	6066.31	4225.68	3027.15	339.718	276.009	247.559	321.49	246.673	228.542	333.088	263.481	238.513	328.088	252.522	209.818
1	1	6596.64	6475.32	6395.78	6576.16	6398.52	6262.49	6593.72	6469.92	6368.8	6582.38	6434.4	6333.57	3.54007e+06	2.34525e+06	1.89552e+06	3.34519e+06	2.07006e+06	1.67231e+06	3.61265e+06	2.55177e+06	2.0401e+06	3.5057e+06	2.33008e+06	1.87451e+06	-19815.5	-12345.8	-9518.43	-18585.9	-10067.8	-7129.93	-20019.6	-13153.8	-9645.78	-19558.8	-11987.2	-8808.13	1288.79	1044.92	929.046	1257.78	978.576	862.58	1302.03	1098.41	975.171	1277.42	1024.01	913.24
0	0	8953.56	8980.25	8985.53	8953.13	8972.94	8972.61	8944.79	8958.88	8961.75	8961.64	8991.52	8983.93	3.80089e+06	2.31642e+06	1.44648e+06	3.94595e+06	2.85167e+06	2.26338e+06	3.97429e+06	2.73866e+06	1.93566e+06	3.44273e+06	1.44852e+06	859585	-36804.3	-24061.2	-16643.2	-37535.3	-27053.1	-21860.5	-38231.1	-27974.1	-21240.5	-34191.7	-17243.1	-11746.4	571.885	420.089	341.307	571.265	428.284	368.947	588.142	465.293	391.686	545.475	353.83	292.643
1	0	7683.16	7634.35	7585.87	7677.06	7614.84	7557.46	7675.86	7623.76	7582.65	7674.06	7593.42	7521.26	3.00308e+06	2.03628e+06	1.71361e+06	2.95779e+06	2.01059e+06	1.71349e+06	3.24146e+06	2.57263e+06	2.20787e+06	2.93476e+06	1.86209e+06	1.52078e+06	-30104.9	-21754.4	-18308.1	-29728.3	-21570.2	-18334.9	-31638.6	-25816.9	-22414	-29459.9	-19724.8	-15961.6	961.544	828.767	768.333	952.735	814.768	757.123	978.537	870.212	809.356	949.412	786.932	716.777
0	0	741.501	714.568	700.503	738.073	703.389	687.218	740.963	712.863	695.183	738.142	704.584	687.964	866608	547724	417478	839855	479552	370468	874156	582426	431491	826897	471551	365059	8710.69	5784.6	4479.61	8428.42	4933.91	3859.89	8724.72	5933.27	4423.31	8368.66	5044.38	3945.25	414.173	353.786	324.735	408.917	337.374	307.923	415.854	358.46	323.703	407.206	335.071	304.123
0	1	346.884	342.585	341.099	345.614	337.944	338.341	346.375	340.831	338.249	345.45	339.157	336.817	3361.36	2552.47	2261.19	3212.4	2371.26	2060.08	3401.97	2418.27	1975.17	3213.98	2133.42	1589.94	16.2759	25.8589	27.4413	16.3035	7.73488	1.93803	7.2685	0.877755	-10.9797	14.4711	17.2144	-2.81656	38.6414	35.115	33.0264	37.8757	33.1427	30.7613	38.6517	33.9277	31.9542	37.9009	32.7251	29.5498
1	1	345.667	345.862	346.613	345.767	346.782	347.651	345.566	345.254	345.41	345.607	345.61	345.244	6716.67	5462.63	4886.77	6526.58	5082.62	4357.05	6685.55	5394.76	4650.33	6435.73	4823.1	3973.91	24.9978	41.0076	43.9617	27.5137	35.5314	29.6707	26.1944	40.5714	41.251	32.4513	61.2719	66.2189	48.1787	44.9639	43.2665	47.6454	43.4005	40.3185	48.0055	44.4584	42.2207	47.5456	43.5595	40.793
0	0	8094.55	8053.73	8034.82	8086.29	8031.51	8000.22	8088.13	8026.89	7988.34	8083.01	8018.09	7979.56	1.61537e+06	979046	812998	1.5223e+06	914705	761846	1.68149e+06	1.13526e+06	915720	1.56061e+06	930597	740042	-18196.5	-12351.7	-10591.5	-17381.2	-11541.6	-9768.29	-18659.1	-13433.1	-11254.8	-17609.9	-11481.7	-9369.25	635.391	530.886	494.041	621.755	512.051	475.377	641.466	543.597	504.482	622.698	508.445	465.193
0	0	8322.37	8252.49	8220.35	8309.64	8215.69	8160.29	8314.99	8224.82	8163.64	8303.38	8191.64	8129.03	3.73063e+06	2.03387e+06	1.50392e+06	3.50655e+06	1.90753e+06	1.4937e+06	3.8809e+06	2.53627e+06	1.95332e+06	3.67508e+06	2.09093e+06	1.55595e+06	-39430	-24170.7	-19064.3	-37583.1	-22827.9	-18520	-40542.4	-28043	-22316.8	-38597.3	-23303.6	-18210.5	852.468	659.972	598.066	832.467	646.653	593.024	869.626	713.356	639.687	841.161	642.387	583.219
1	0	6131.98	6097.25	6075.47	6128	6087.37	6061.42	6128.78	6086.86	6056.88	6123.19	6066.08	6026.79	2.13161e+06	1.60007e+06	1.39367e+06	2.06196e+06	1.4227e+06	1.20209e+06	2.13153e+06	1.50585e+06	1.26571e+06	2.01461e+06	1.41903e+06	1.19741e+06	-5417.27	-3026.35	-2160.58	-5084.08	-2085.07	-940.526	-5460.42	-2283.78	-1147.45	-4967.52	-2134.46	-1427.96	923.478	828.835	786.43	910.458	798.689	752.712	922.202	817.541	765.508	905.816	792.155	735.504
0	0	8779.19	8731.19	8674.99	8773.2	8685.23	8588.86	8784.01	8726.76	8642.48	8779.21	8688.11	8568.85	5.13669e+06	4.12771e+06	3.56785e+06	5.06619e+06	3.75185e+06	3.04517e+06	5.07874e+06	3.94776e+06	3.31548e+06	4.89921e+06	3.57973e+06	3.12254e+06	-53752.5	-45505.6	-40378.8	-53175.4	-41906.6	-35273.5	-53313	-43870	-37923	-51920.5	-40879.4	-36387.8	835.907	758.458	715.767	829.97	729.227	679.413	830.654	742.62	696.679	817.107	723.158	698.975
0	1	7774.36	7841.96	7859.97	7771.49	7833.78	7847.02	7766.39	7819.53	7851.01	7790.56	7865.7	7854.05	1.55801e+06	865833	583389	1.75898e+06	1.25684e+06	844169	1.64927e+06	1.04353e+06	823786	1.34673e+06	690651	398073	-16128.7	-10417.8	-7323.32	-17619.2	-13443.2	-9537.03	-16853.1	-12155.3	-10020.8	-14601.5	-8707.28	-5280.84	642.721	517.983	426.069	653.047	535.826	440.564	654.087	556.01	484.277	621.429	469.679	373.737
0	1	7883.82	7848.18	7802.86	7885.13	7840.7	7802.51	7892.51	7870.3	7838.92	7886.06	7825.92	7758.54	3.07597e+06	2.55426e+06	2.09053e+06	2.97584e+06	2.33686e+06	1.91093e+06	3.03306e+06	2.46119e+06	2.0834e+06	3.00671e+06	2.26821e+06	1.66829e+06	-32943.5	-28159.3	-23319.2	-32133	-25880.2	-21452.6	-32600.1	-27242.1	-23341.9	-32364.3	-25045.1	-18675	919.993	828.573	752.296	902.667	779.945	692.351	910.626	801.112	730.328	904.163	773.315	684.849
1	1	6336.14	6318.61	6311.99	6323.83	6287.99	6264.97	6328.79	6271.06	6233.99	6322.52	6258.93	6222.9	672341	457868	389011	659631	463337	357198	662139	435181	353092	610502	351867	252605	693.322	829.083	1342.6	637.275	701.436	996.057	642.008	357.576	105.27	690.563	1023.84	100.913	516.942	434.389	399.241	509.831	428.442	379.057	510.486	416.867	382.234	490.948	380.463	324.311
0	1	5672.58	5608.45	5551.45	5664.18	5564.45	5500.43	5659.82	5563.4	5495.67	5648	5538.46	5489.53	548619	369997	310123	491707	295704	249176	554684	301661	207828	539662	281851	181549	2646.17	3245.38	3152.79	2651.09	2386.01	1971.97	2134.26	1651.64	1398.78	2169	1866.37	1770.71	396.028	330.536	297.483	382.389	304.199	282.209	392.6	305.107	262.494	384.757	284.851	238.628
0	0	9704.66	9686.39	9673.52	9702.39	9678.66	9661.08	9705.57	9690.54	9677.06	9703.84	9683.78	9665.91	553863	305314	213719	543323	277343	182540	565729	324819	239212	506819	245421	151985	-8019.96	-5119.57	-3986.62	-7867.58	-4717.68	-3583.37	-8189.52	-5502.9	-4298.94	-7570.74	-4466.64	-3256.11	146.433	114.23	101.969	144.5	109.443	98.1604	148.706	119.845	105.103	142.005	107.453	94.5193
1	0	4717.42	4671.66	4639.31	4716.94	4648.5	4614.3	4723.2	4665.59	4618.39	4712.76	4633.72	4577.54	1.56088e+06	1.13761e+06	907028	1.42285e+06	809423	638949	1.46935e+06	891812	658986	1.44224e+06	872290	638775	-53.6168	-106.422	78.7526	624.499	1315.69	238.975	624.478	1227.78	298.233	345.642	199.602	459.172	715.016	627.888	576.799	693.939	563.46	512.478	703.304	581.563	518.807	695.56	565.326	505.086
1	0	9106.19	9173.14	9172.85	9087.7	9168.7	9215.21	9099.56	9159.48	9164.95	9144.58	9182.34	9117.68	4.11031e+06	879880	640897	5.03825e+06	2.33641e+06	1.18033e+06	4.68941e+06	1.59462e+06	813547	2.82733e+06	688391	579688	-37103.1	-12366.9	-9810.17	-43234.7	-23139.9	-14266.2	-40917.6	-17577.3	-10957.6	-27805.1	-9888.1	-9181.6	485.769	265.078	233.151	527.552	335.705	254.043	511.878	297.813	235.133	404.759	227.552	230.443
1	1	2424.37	2406.9	2382.78	2421.95	2404.39	2365.1	2420.65	2405.55	2393.2	2422.01	2391.39	2348.48	308979	102678	61614.6	310559	125385	73376.6	343927	260410	194207	298132	74979.8	43673.5	-2013.87	204.753	622.352	-2044.25	-70.5216	893.332	-2419.33	-1776.81	-1066.01	-1960.55	260.259	254.612	234.963	166.472	137.047	233.468	169.979	143.273	242.639	199.215	174.746	229.258	148.676	115.725
0	1	410.706	408.317	405.613	411.246	407.576	403.052	411.167	409.005	405.833	410.999	407.271	401.831	47649.5	41123	35989	46300.4	35246	28488	47206.8	38489.2	32148.5	46865.5	36251.7	26673.6	1051.25	989.343	914.981	1038.53	892.304	780.597	1049.38	942.617	846.166	1049.1	915.115	742.377	104.81	96.5141	90.8536	103.279	90.0483	81.539	104.327	94.5192	88.0923	103.861	92.5119	83.586
0	1	9999.05	9999.04	9999.26	9999.06	9999.33	9999.39	9999.03	9999.32	9999.41	9999.02	9999.16	9999.68	139.786	31.6777	12.0021	87.8398	11.5726	12.2758	100.614	11.4871	11.864	84.2379	21.2036	0.839691	-4.78376	-1.79913	-0.821315	-3.39531	-0.781753	-0.808585	-3.69673	-0.781844	-0.781454	-3.27631	-1.34253	-0.114234	0.18487	0.114268	0.0662313	0.155077	0.061757	0.0606921	0.161037	0.0622807	0.0586542	0.151655	0.094001	0.0173899
1	0	939.513	931.068	926.842	937.794	926.021	918.579	938.699	928.315	920.998	938.224	926.593	919.194	122504	79691.2	69663.4	120097	77485.7	65149.5	126940	92146.3	74408.6	117736	72473.4	60672.2	1247.81	954.954	890.341	1202.22	888.788	820.477	1245.02	992.405	865.972	1237.2	912.638	835.603	166.997	145.989	137.724	165.409	142.588	131.502	168.179	149.246	137.949	164.37	139.812	129.483
0	0	8054.15	8006.5	7964.02	8043.06	7966.27	7910.33	8048.92	7993.09	7952.32	8052.09	7990.01	7924.91	7.89874e+06	5.19128e+06	4.12987e+06	7.74028e+06	5.04068e+06	3.95906e+06	8.11516e+06	5.81554e+06	4.57806e+06	7.49802e+06	4.30383e+06	3.32002e+06	-73494.4	-53017.5	-43860	-72134.4	-50810.6	-41588.4	-74773.1	-57223.2	-47112	-70695.4	-46072.6	-37041.3	1343.76	1119.66	1014.9	1328.25	1094.56	998.335	1357.55	1164.79	1056.21	1312.77	1045.06	946.788
1	0	1476.07	1447.27	1430.57	1468.45	1426.29	1402.96	1471.65	1433.96	1412.77	1466.16	1421.74	1400.12	173185	79473.5	62729.6	143658	61480.5	48564	185344	94646.4	63107.4	177941	86695.2	56528.2	170.503	684.294	650.988	370.348	623.742	452.741	-74.4337	157.699	278.594	-170.204	-30.6268	-0.390452	184.942	135.795	123.051	172.301	122.663	108.816	186.416	135.62	116.485	181.389	128.842	107.729
0	0	9316.5	9286.68	9258.59	9315.71	9282.87	9258.39	9317.81	9292.25	9271.9	9312.24	9270.25	9236.15	2.60416e+06	1.31888e+06	881802	2.38479e+06	915851	689002	2.61932e+06	1.31166e+06	831832	2.48844e+06	1.15877e+06	746880	-30016.4	-18013.5	-13487.4	-28076.1	-13812.8	-11115.1	-30224.9	-18055.8	-12715.2	-29012.9	-16224.7	-11832.1	458.386	344.562	302.206	439.125	301.015	271.539	460.563	344.153	287.613	448.678	326.913	285.104
0	0	9585.91	9601.38	9600.93	9593.36	9604.72	9583.36	9582.89	9599.54	9602.31	9581.28	9592.45	9592.36	2.55124e+06	837948	354376	2.10359e+06	584750	324890	2.7675e+06	1.60329e+06	1.30676e+06	2.70866e+06	1.36492e+06	747671	-21755.6	-9354.29	-5450.1	-18554.4	-7240.52	-5159.45	-23183.7	-14119.4	-11684.6	-22798	-12920.8	-8204.71	255.655	155.667	123.119	229.994	136.838	121.635	265.839	184.763	162.345	262.333	179.313	141.843
0	0	5380.74	5308.15	5273.65	5374.88	5298.79	5266.45	5376.76	5308.29	5267.09	5366.69	5263.43	5201.28	2.29622e+06	1.39509e+06	1.10543e+06	2.26708e+06	1.4128e+06	1.15408e+06	2.41791e+06	1.74539e+06	1.42464e+06	2.187e+06	1.2338e+06	972849	-2803.72	-1734.81	-1169.92	-3169.83	-2657.32	-1629.95	-3349.78	-2842.26	-2114.95	-2541.79	-1581.86	-1464.68	880.991	701.474	634.556	867.822	681.788	619.872	895.264	759.799	687.882	863.883	666.96	590.025
1	1	7913.04	7958.77	7993.71	7978.21	8003.47	7837.7	7984.79	8001.15	7902.54	7983.48	8015.69	7968.94	2.0325e+06	1.13358e+06	801814	1.39829e+06	148874	134767	1.39125e+06	196728	211261	1.29336e+06	295041	203830	-22694.9	-13993.9	-10650	-16460.1	-2607.62	-2355.82	-16510.3	-3484.34	-3624.28	-15682.8	-4882.59	-3573.47	526.933	389.287	328.452	427.576	205.718	199.919	436.762	234.848	229.605	426.065	248.883	217.419
0	0	6373.26	6283.34	6225.81	6362.78	6258.4	6187.08	6368.73	6268.08	6200.19	6357.56	6232.79	6142.63	4.21519e+06	2.8252e+06	2.36831e+06	4.04333e+06	2.55588e+06	2.12057e+06	4.32822e+06	3.15251e+06	2.59247e+06	4.10591e+06	2.71594e+06	2.20808e+06	-17782.2	-9971.32	-7224.1	-16857.7	-8239.24	-5339.49	-18298.2	-11786.5	-8335.31	-17187	-9215.55	-6010.03	1389.19	1179.6	1082.76	1366.74	1129.17	1024.72	1399.26	1205.02	1095.6	1368.29	1130.62	1016.39
0	0	5972.37	5931.54	5911.68	5959.63	5889.56	5847.33	5965.45	5906.56	5870.09	5966.36	5916.21	5892.98	1.16389e+07	1.04224e+07	1.0028e+07	1.1526e+07	1.02232e+07	9.82523e+06	1.1768e+07	1.07068e+07	1.01558e+07	1.15036e+07	1.01838e+07	9.65145e+06	-58159.9	-55961	-55261.7	-57832.1	-54733.5	-53261.9	-58442.3	-56752.4	-55307.6	-58121.7	-55875.9	-54950	2538.18	2390.62	2336.71	2526.46	2370.61	2319.61	2547.38	2413.3	2341.73	2518.54	2347.29	2273.06
0	0	4602.08	4551.22	4534.1	4612.32	4561.58	4532.78	4616.84	4583.89	4544.44	4604.26	4541.17	4483.92	3.67866e+06	2.7513e+06	2.27507e+06	3.54495e+06	2.29131e+06	1.76691e+06	3.65274e+06	2.55603e+06	1.87779e+06	3.51263e+06	2.1991e+06	1.549e+06	1945.49	326.427	-1079.74	1981.4	1334.29	327.362	2311.47	2594.41	2034.22	2208.09	522.158	-1221.14	1143.76	971.431	884.454	1128.6	910.561	794.066	1147.56	976.69	839.173	1122.75	882.988	729.58
1	0	1658.73	1621.35	1614.13	1656.1	1626.3	1626.77	1660.86	1627.84	1614.94	1654.04	1613.28	1613.26	9633.24	5360.35	5132.32	9032.72	4527.18	3722.31	9421.53	3629.85	1982.31	8145.2	2475.32	1286.83	319.545	268.478	220.836	313.999	197.449	172.53	304.81	148.51	91.4965	277.227	73.6154	13.8345	54.5842	35.5234	32.7949	52.7171	33.9296	30.6136	54.5162	33.4212	26.8527	50.396	27.9913	23.2722
1	0	3916.72	3851.39	3811.06	3905.46	3821.08	3778.15	3913.97	3842.55	3802.61	3905.17	3817.4	3773.83	1.3715e+06	951328	749898	1.33435e+06	894785	710035	1.38343e+06	997613	817584	1.30694e+06	795333	602871	12054.4	8946.44	7217.82	11948.6	8939.24	7465	12146.4	9705.46	8171.68	11572.5	7662.74	5977.41	617.057	526.979	479.755	607.328	505.097	458.357	618.944	531.199	488.921	603.994	491.658	442.52
0	0	6704.48	6645.23	6587.55	6694.6	6598.6	6554.2	6695.91	6567.4	6504.16	6687.7	6531.07	6457.73	595705	405020	321220	564241	318304	241847	578388	308699	253763	535953	291113	238764	2082.28	2578.42	2582.58	1973.18	1844.26	705.969	2000.71	1912.73	1584.26	2148.76	2274.89	2085.86	534.578	430.31	366.602	515.532	366.429	320.276	524.576	359.758	326.127	505.479	346.103	307.955
1	0	4465.01	4416.03	4376.76	4473.26	4416.28	4362.05	4497.11	4467.35	4402.03	4488.85	4410.62	4312.49	2.92823e+06	1.93311e+06	1.15479e+06	2.70684e+06	1.07493e+06	415155	2.52433e+06	744650	455124	2.21592e+06	488788	289796	-9796.05	-6237.5	-2664.39	-8464.71	-64.8099	2606.63	-6619.7	3743.01	3950.61	-4840.74	3422.96	1802.29	660.358	531.116	435.364	633.039	439.56	339.043	624.994	424.536	353.448	592.796	358.352	272.798
1	0	631.426	621.55	621.057	630.327	616.935	612.842	631.059	616.991	609.389	629.464	613.404	609.223	107222	59237.5	50895.1	101060	49802	42039.4	108546	63253	43733.6	101916	47844.9	37237.2	1496.67	841.115	728.51	1437.57	734.153	631.577	1557.36	1088.54	767.73	1480.29	723.686	554.566	165.875	132.217	120.123	162.815	123.983	109.426	166.475	133.298	115.939	161.775	119.61	105.789
0	0	1745.34	1718.91	1702.84	1744.75	1719.33	1704.71	1746.85	1725.75	1711.37	1741.85	1707.35	1689.83	126389	75915	54366	125019	76193.9	54182.6	128409	83862.9	63353.6	118241	56222.8	41774	-129.409	-14.9608	8.17577	-118.794	-15.4974	-21.5525	-166.74	-222.887	-158.033	-161.069	-130.36	20.0446	204.166	159.95	137.054	202.787	159.662	136.287	205.777	168.818	146.867	197.945	140.853	119.186
1	0	2641.76	2598.34	2565.14	2633.94	2564.3	2522.68	2637.01	2575.54	2532.37	2629.66	2554.99	2511.54	488063	331628	262074	443613	230395	166106	473394	271711	188220	463220	256220	173514	4604.3	4116.88	3624.89	4484.51	3156.21	2496.15	4420.31	3366.51	2567.14	4332.95	2993.79	2193.02	327.442	273.506	242.657	315.751	235.962	204.753	323.333	250.697	212.216	317.432	237.577	200.496
0	0	7056.9	7086.39	7124.99	7070.78	7143.75	7201.44	7062.45	7117.05	7166.23	7063.3	7105.81	7145.84	4.92252e+06	3.76225e+06	2.97715e+06	4.69277e+06	3.0402e+06	2.10214e+06	4.86989e+06	3.55478e+06	2.71253e+06	4.75831e+06	3.36808e+06	2.50223e+06	-37683.5	-30998.3	-25587.8	-36550.1	-26759.3	-19555	-37339.6	-29982.3	-24614.9	-36825.6	-28682.7	-22627.5	1386.86	1178.64	1022.03	1360.61	1083.06	896.082	1388.27	1185.56	1023.54	1364.44	1100.69	923.899
0	0	6709.15	6635.02	6587.18	6699.86	6616.4	6565.47	6704.93	6629.08	6579.83	6690.48	6573.47	6493.9	543187	346997	275599	526740	343377	265571	550935	339069	266551	510560	276735	204323	158.208	661.77	805.554	244.507	742.115	1065.74	158.692	771.943	800.454	233.544	575.852	412.39	459.361	366.612	327.115	451.198	354.693	313.75	461.384	366.778	325.559	444.826	326.933	277.081
1	0	3679.43	3593.58	3544.06	3666.33	3559.83	3500.47	3671.69	3559.46	3483.64	3659.63	3531.16	3460.79	2.29149e+06	1.53345e+06	1.23744e+06	2.14914e+06	1.31846e+06	1.05594e+06	2.28231e+06	1.43483e+06	1.05282e+06	2.16998e+06	1.22847e+06	882824	16792.7	13332	11231.8	16395.7	12069.3	10188.5	16499.4	12102.5	9263.24	16003.7	10640.2	8191.08	802.997	659.084	592.925	779.38	620.736	555.762	799.282	638.679	556.103	780.045	592.719	504.515
1	1	3487.92	3417.5	3373.71	3474.05	3383.66	3355.54	3495.55	3438.64	3396.95	3487.69	3405.9	3345.18	518976	327213	239947	486303	256275	127068	499863	258877	163714	464013	246227	185309	2021.5	2526.44	2572.02	1614.14	1190.36	834	1955.32	2269.15	1947.87	2511.78	3088.16	2307.12	337.48	276.687	242.217	326.724	242.007	192.772	334.711	261.736	220.273	325.589	250.878	218.91
0	0	5683.53	5640.23	5604.31	5683.28	5641.35	5610.67	5692.69	5667.24	5650.92	5687.66	5643.58	5584.44	1.56981e+06	436969	284783	1.64352e+06	686986	261696	1.62305e+06	675743	331654	1.21988e+06	301413	255455	-9154.7	-2129.02	-872.397	-9821.91	-4358.41	-1307.33	-9495.15	-4027.65	-1561.13	-6891.32	-1008.75	-711.362	442.235	304.995	275.036	435.797	297.302	232.189	446.452	321.175	265.415	413.621	281.327	254.58
0	0	9963.96	9967.25	9967.98	9964.62	9970.05	9972.24	9964.5	9967.6	9968.3	9966.27	9968.95	9967.61	951689	356591	131061	920441	383055	244308	780021	187393	84379.5	540229	78537.8	81588.9	-6547.37	-2952.75	-1484.75	-6344.51	-2933.21	-1997.06	-5554.18	-1886.17	-1138.42	-4125.65	-1067	-1107.73	49.706	28.2099	19.2888	48.3864	26.5888	20.0984	44.3417	22.0332	16.9474	35.6755	16.1314	16.725
1	0	6321.58	6257.04	6195.47	6307.54	6175.7	6064.67	6312.41	6202.74	6109.26	6305.73	6187.26	6102.17	3.02377e+06	2.5392e+06	2.16016e+06	2.93568e+06	2.10888e+06	1.68593e+06	3.00731e+06	2.34604e+06	1.95624e+06	2.97095e+06	2.30463e+06	1.92965e+06	-11386.2	-8909.97	-6863.52	-10772	-5752.59	-3641.98	-11157	-7014.69	-4257.32	-11093.8	-7150.81	-4214.69	1228.71	1122.71	1028.03	1213.85	1032.95	906.391	1227.11	1088.7	985.595	1217.83	1062.02	958.967
1	1	4807.96	4760.28	4737.11	4803.85	4745.51	4714.35	4803.22	4746.43	4697.95	4797.15	4717.95	4662.56	2.69947e+06	2.10857e+06	1.92923e+06	2.64329e+06	1.99876e+06	1.84352e+06	2.74124e+06	2.25309e+06	1.98659e+06	2.64102e+06	1.99471e+06	1.74161e+06	10313.2	10317.3	10431.3	10446.8	10700.8	11131.6	10484.3	10742.7	10024.9	10399.2	10155.3	10016.6	1037.42	911.807	869.178	1027.11	888.519	850.132	1043.15	937.43	871.935	1023.96	876.349	815.072
0	0	4073.56	3990.72	3937	4063.2	3962.07	3903.6	4067.87	3969.66	3903.12	4056.65	3928.1	3835.3	2.77584e+06	2.20339e+06	1.94721e+06	2.71246e+06	2.10441e+06	1.90999e+06	2.78245e+06	2.1748e+06	1.88467e+06	2.68948e+06	1.94893e+06	1.56876e+06	16377.3	14194.5	13298.1	16205.8	13985.8	13454.5	16428.1	14378	13039.4	16142	13230	11002.2	974.966	854.615	800.931	962.473	828.745	783.397	975.309	850.908	786.081	957.67	800.727	714.671
1	0	9300.4	9317.04	9310.59	9301.2	9313.39	9299.28	9304.52	9319.56	9309.71	9316.6	9323.93	9298.56	5.01541e+06	2.54081e+06	1.20596e+06	5.14939e+06	3.15858e+06	1.95872e+06	4.84112e+06	2.50414e+06	1.67006e+06	4.01571e+06	1.17621e+06	564458	-41579	-24383.6	-14112.9	-42086.7	-27325.7	-18333.5	-40188.9	-22924.1	-16390.4	-34698.9	-13716.6	-8777.1	479.068	339.666	256.352	477.058	345.863	272.356	466.856	320.369	263.751	424.802	251.951	211.688
0	1	9151.1	9160.93	9128.56	9159.72	9173.51	9161.23	9165.94	9192.08	9133.72	9181.31	9150.15	9061.3	8.53078e+06	2.55857e+06	1.02401e+06	8.93941e+06	4.00739e+06	2.27054e+06	8.45698e+06	2.99813e+06	1.32905e+06	6.36185e+06	806012	875458	-59947	-23202.7	-12884.8	-62338.7	-32119.9	-20448.5	-59288.1	-24270.5	-13496.6	-46344.3	-10746.1	-12086.6	578.086	325.592	254.514	587.634	368.106	283.041	569.47	311.726	238.684	478.166	230.759	263.063
0	0	3468.12	3435.75	3408.45	3460.51	3404.9	3356.21	3462.28	3415.36	3376.44	3461.53	3414.83	3373.29	2.16995e+06	1.57598e+06	1.40442e+06	2.14602e+06	1.53255e+06	1.2667e+06	2.23956e+06	1.70558e+06	1.39631e+06	2.08491e+06	1.47746e+06	1.27261e+06	11759.2	12395.3	11917.2	11336.8	10791.8	10157.3	11071.9	10369	9625.35	11737.5	11507.3	10699.6	776.159	689.925	655.052	769.497	673.176	621.487	781.403	699.617	645.536	764.981	669.746	626.754
0	0	1046.68	1045.05	1024.7	1045.41	1034.58	1011.05	1042.24	1037.2	1024.25	1046.68	1034.24	1007.7	128975	66728.5	42905.9	126405	59951.3	31396.1	137818	86568.3	57666.2	123934	58579.8	33828.4	-441.889	-20.2998	156.549	-548.93	-464.888	-228.996	-596.963	-551.419	-478.688	-410.347	-99.9973	-197.559	173.428	127.752	104.202	172.233	121.157	88.5738	178.693	145.287	121.453	169.185	118.145	97.9435
1	0	8338.92	8314.36	8272.94	8335.33	8275.73	8217.03	8336.55	8302.23	8266.84	8337.51	8301.09	8210.59	855571	566627	458189	808453	506790	433662	871648	556064	449408	831915	524043	384100	-12724	-8850.72	-7003.37	-12171.5	-7912.47	-6526.56	-12854	-8624.98	-7056.47	-12388.9	-8083.09	-5877.16	519.055	415.201	366.875	505.374	397.236	366.502	521.167	413.51	378.404	505.73	386.335	337.073
1	0	3982.99	4033.24	4053.02	3996.94	4069.95	4073.14	3983.54	4036.7	4072.88	3997.62	4078.13	4093.8	264366	163462	122186	255319	144806	94640.8	274401	195924	160606	255169	144265	101739	-1293.94	-1053.88	-948.767	-1349.25	-902.514	-821.922	-1416.2	-1395.65	-1182.2	-1370.92	-903.706	-580.134	329.508	254.12	212.961	321.674	229.802	180.146	334.33	270.999	231.827	321.81	229.293	184.409
0	0	286.222	286.407	287.882	286.078	285	285.633	286.183	284.768	284.511	285.943	285.426	285.347	3120.15	1800.28	1586.11	2781.88	1217.59	991.849	3007.1	1398.22	1053.95	2865.45	1216	1048.75	94.1884	62.0808	56.6422	87.8674	39.674	26.1584	94.478	51.7547	36.2718	91.8981	45.0578	37.171	24.8047	21.1311	19.9472	24.045	18.8453	17.1685	24.539	19.7471	17.6968	24.053	18.8793	17.3865
0	0	8096.4	8162.75	8198.43	8123	8202.22	8191.86	8091.58	8139.09	8158.33	8095.7	8153.82	8167.03	7.4805e+06	5.43064e+06	4.39812e+06	6.80882e+06	3.41755e+06	1.99192e+06	7.24477e+06	4.5552e+06	2.90558e+06	7.19848e+06	4.6784e+06	3.46085e+06	-67081.6	-50181.6	-40937.5	-62464.9	-35209.5	-22662.5	-65688.7	-45667.2	-32077	-65130.5	-44790.3	-34681.7	1190.11	931.507	786.753	1134.07	779.277	625.634	1186.83	934.833	773.06	1166.56	868.275	731.898
1	1	834.904	829.381	822.948	834.181	824.297	818.839	834.131	826.956	821.437	833.986	826.507	821.307	18784.1	13052.4	10713.3	16741.1	9080.96	6773.44	17616.3	9344.52	6862.97	17035.7	9836.69	7452.67	173.757	190.167	188.183	184.044	157.675	118.649	179.902	165.111	141.562	184.992	198.004	160.485	74.7588	63.5393	57.9565	72.3691	56.8013	50.0275	73.5796	58.5523	51.7718	72.5834	58.4254	53.298
1	0	2531.7	2498.6	2489.24	2526.99	2482.24	2456.03	2531.21	2490.04	2467.22	2524.18	2478.44	2469.74	397975	251696	220534	374842	212437	185196	399562	262378	203337	378512	225634	195515	3518.49	2463.28	2173.42	3362.01	2071.66	1826.28	3516.15	2468.11	1929.52	3380.11	2158.36	1891.06	336.124	291.568	277.249	328.077	271.039	248.383	334.62	287.304	262.521	329.678	279.435	264.286
0	0	9790.39	9822.39	9831.74	9798.6	9818.34	9831.1	9795.37	9825.75	9833.96	9796.65	9825.98	9813.72	741778	192676	150971	653802	153541	123550	714560	304777	153621	607617	84484.4	83574.1	-8486.85	-3104.38	-2468.42	-7598.46	-2555.35	-2123.98	-8186.47	-3939.27	-2528.91	-7191.84	-1873.83	-1846.87	121.521	64.7623	54.1031	110.521	57.376	49.6249	117.699	68.2452	55.0714	108.491	50.9343	51.1405
0	0	5310.29	5239.83	5194.41	5299.22	5199.33	5118.09	5301.65	5208.14	5138.24	5289.9	5165.55	5074.63	4.17425e+06	2.79924e+06	2.3354e+06	3.98516e+06	2.63247e+06	2.18888e+06	4.27508e+06	3.04857e+06	2.49015e+06	4.04055e+06	2.67143e+06	2.19648e+06	-1476.88	1166.46	2663.81	-829.817	1741.48	2920.17	-1759.22	365.396	1643.55	-1560.14	740.732	2187.19	1327.57	1128.3	1046.57	1303.58	1090.63	998.547	1334.12	1146.08	1048.03	1303.53	1077.54	972.884
0	0	456.163	458.484	459.758	456.209	459.611	463.031	456.165	459.136	460.652	457.455	461.333	460.859	1105.11	472.693	306.954	1094	541.87	377.714	1147.3	682.014	501.312	1009.54	372.064	245.364	28.9016	21.3258	8.85681	27.4975	13.3258	10.6141	28.4709	20.8007	14.6506	28.0031	8.95129	2.085	19.1811	13.1412	11.3333	18.9087	13.904	11.8451	19.3495	14.7072	13.6506	18.3944	12.2699	10.0704
1	1	773.251	768.477	765.336	772.104	763.141	757.504	771.254	763.248	757.271	771.582	764.158	759.839	118563	70733.7	54820.7	115196	66963	49001.6	125963	93905.3	72207.5	115872	68210.1	49993.1	195.931	289.757	185.019	174.431	198.611	131.802	100.028	48.6944	26.5289	172.238	151.756	3.03652	181.487	149.78	135.158	178.852	143.501	126.433	184.877	161.299	143.666	179.446	144.833	128.702
0	0	8722.6	8723.81	8720.88	8722.44	8732.68	8728.07	8718.63	8720.24	8740.67	8722.49	8725.44	8718.24	245440	116688	79803.8	219536	84049.9	59299.8	257694	129416	100984	245626	141199	102337	-4506.33	-2457.58	-1748.57	-4124.41	-1821.04	-1315.78	-4672.77	-2673.97	-2192.95	-4510.07	-2873.22	-2156.75	243.285	179.438	152.482	233.312	158.43	132.188	248.005	188.284	165.526	240.312	182.3	159.602
1	1	1478.27	1488.87	1495.51	1475.64	1471.65	1470.06	1468.98	1459.46	1453.43	1472.79	1472.05	1518.51	74101.4	35355.4	35088	75771.7	46820	34780.5	77963.7	52309	37606.2	68970.7	31868.5	30942.7	419.411	-292.523	-287.13	452.698	11.436	-168.339	479.758	85.7386	-104.01	334.423	-324.749	-337.093	161.161	122.959	120.85	160.322	130.42	116.354	164.676	138.769	125.929	157.828	117.72	110.463
0	0	7408.17	7302.92	7253.89	7391.83	7254.69	7185.88	7413.75	7306.37	7245.64	7400.71	7280.78	7239.71	604338	379410	337027	557682	319085	296156	602833	355129	315304	582027	351777	286140	-4490.13	-2596.71	-2476.39	-4114.87	-2150.7	-2179.55	-4503.28	-2238.22	-1692.26	-4321.63	-2126.24	-1385.34	495.031	389.14	358.688	476.225	358.02	329.224	494.598	388.209	369.083	483.707	370.964	346.532
0	0	5880.91	5738.33	5621.89	5859.92	5665.93	5514.19	5877.88	5746.71	5638.26	5858.35	5651.81	5497.69	8.62593e+06	7.37933e+06	6.39039e+06	8.50487e+06	6.90167e+06	5.55975e+06	8.68999e+06	7.74912e+06	7.0765e+06	8.51909e+06	7.13198e+06	6.23897e+06	-44266.2	-35944.5	-27898.3	-43430.1	-32169.7	-22115.9	-44752.5	-39819.3	-35530.8	-43755	-34720.6	-26868.2	1986.44	1836.65	1717.88	1975.46	1787.96	1596.84	1989.79	1870.12	1775.97	1968.95	1778.23	1666.53
0	0	9036.85	9150.78	9178.12	9063.61	9178.23	9175.53	9039.87	9141.69	9171.76	9062.59	9193.91	9182.75	929789	406623	243285	891189	425620	291605	937923	522442	343928	857660	283810	162979	-15711.3	-8180.89	-5410.21	-15120.2	-8125.81	-5941.6	-15766.4	-9801.96	-6976.73	-14663.7	-6069.24	-3994.02	414.339	266.421	209.423	396.206	251.122	209.77	414.695	291.992	235.743	390.094	219.018	180.437
0	0	2403.49	2372.69	2345.58	2396.29	2339.87	2288.66	2401.02	2348.03	2300.67	2399.15	2339.85	2267.08	575161	408894	301588	545062	294683	223097	539276	314828	248134	502746	262416	168255	-5278.09	-4827.19	-3848.53	-5016.44	-3613.79	-2920.33	-4734.61	-3293.17	-2741.32	-4681.61	-3095.62	-1984.02	378.298	329.363	301.368	370.293	300.564	267.866	371.245	303.496	280.229	362.329	288.322	248.333
0	0	5878.78	5805.22	5739.74	5867.01	5748.46	5631.1	5873.97	5784.05	5694.4	5863.16	5741.62	5633.84	1.9594e+06	1.45833e+06	1.32239e+06	1.85812e+06	1.29271e+06	1.10762e+06	1.99308e+06	1.55796e+06	1.30102e+06	1.94491e+06	1.4081e+06	1.16665e+06	2815.49	4862.28	4963.6	3350.07	5169.84	4894.51	2566.03	3430.64	3456.72	2611.64	3794.98	3690.38	923.112	832.667	786.964	906.411	784.919	708.634	923.184	824.081	752.226	913.523	795.547	720.015
1	0	3274.25	3228.67	3213.21	3271.67	3200.2	3166.29	3278.95	3238.73	3206.52	3273.61	3225.61	3199.33	1.8598e+06	974410	733771	1.65771e+06	640976	486319	1.80736e+06	973369	633113	1.72443e+06	734560	574156	9132.02	3945.13	3575.67	9946.31	4330.23	2878.17	10607.5	7604.76	4301.4	9106.94	3474.35	3526.19	712.977	548.026	485.684	686.96	488.762	433.454	712.075	567.126	488.031	694.457	501.757	440.466
1	0	4357.83	4338.86	4330.7	4354.93	4321.36	4290.31	4359.98	4335.23	4307.95	4355.06	4321.97	4297.27	767055	680027	643507	743711	623212	545098	749557	617195	544281	737548	604166	554040	5116.22	5212.48	5280.67	5107.1	5023.42	4589.92	5109.49	5067.78	4762.43	5169.94	5088.76	5005.5	565.889	538.966	526.436	559.047	514.827	480.062	560.772	516.063	482.237	556.835	510.741	485.566
0	0	8926.26	8940.86	8917.22	8924.46	8943.04	8930	8922.68	8959.98	8957.46	8942.91	8948.98	8910.8	1.65683e+06	456626	323652	1.92144e+06	826381	525233	1.9799e+06	570420	222489	1.2292e+06	314095	278511	-18170.4	-7237.79	-5522.14	-19720.4	-9556.33	-6842.38	-20368.4	-7935.71	-4331.4	-14765.3	-5710.66	-5000.66	382.893	244.8	216.974	390.124	254.584	214.494	401.01	247.991	199.628	344.638	221.736	207.108
1	1	835.387	815.286	802.768	832.299	805.025	787.556	834.907	811.999	794.395	832.699	804.992	786.976	368545	277615	236161	356193	252361	208390	370813	274250	225516	359613	256482	209301	5030.38	4047.65	3568.28	4913.06	3758.76	3215.44	5052.09	4001.96	3406.56	4933.38	3742.67	3150.31	296.409	264.824	248.027	293.037	254.382	233.537	296.936	264.153	242.517	292.489	252.2	229.819
0	1	8513.48	8492.63	8470.18	8512.75	8481.56	8451.87	8524.78	8501.58	8478.46	8525.33	8484.35	8435.26	1.21593e+06	631128	346228	1.1933e+06	622014	447362	1.0417e+06	358551	187005	862326	206236	154331	-13131.2	-7807.52	-4950.05	-12770.9	-7372.52	-5239.35	-11818.1	-5282.27	-3156.88	-10373.3	-3555.53	-2660.13	401.256	322.028	281.643	391.409	306.877	273.461	386.998	291.408	251.754	369.931	262.633	227.914
[truncated: 304 more columns]
