# Supplementary material for: Radiomics models based on multisequence MRI for predicting PD-1/PD-L1 expression in hepatocellular carcinoma
Source: Sci Rep. 2023 May 12;13:7710. doi: 10.1038/s41598-023-34763-y (PMC10182068; doi:10.1038/s41598-023-34763-y)
Supplement: Supplementary file 1 — Supplementary Information. [file 41598_2023_34763_MOESM1_ESM.zip › Supplementary material-Raw data/clinic.xlsx]

## Sheet: train
dataset	group	性别	年龄	直径	门脉癌栓	数量	数量	肝硬化	乙肝	AFP	AST	ALT	腹水	总胆红素	血清白蛋白浓度	凝血酶原时间延长	age1	Diameter1	AFP1	AST1	ALT1	Ascites1	TBIL1	ALB1	PT1
1	0	1	56	2.1	0	1	1	1	1	600.8	30	28	1	21	42.8	13.9	56	1	3	1	1	1	2	1	1
1	0	1	29	10.2	1	1	1	1	1	100000	42	41	1	23.8	44	15.4	29	2	3	1	1	1	2	1	2
1	1	1	33	2.6	0	0	0	1	1	1.7	99	59	0	26.9	29.57	13.5	33	1	1	2	2	0	2	2	1
1	0	1	61	9.8	0	0	0	1	1	11.3	53	50	0	9.5	29.5	14	61	2	1	2	1	0	1	2	1
1	0	0	62	5.3	0	1	1	1	1	1686	26	12	1	28.6	30.7	13.1	62	2	3	1	1	1	2	2	1
1	0	1	35	9.3	1	0	0	1	1	15967.7	60	28	1	26.9	38	15.1	35	2	3	2	1	1	2	2	2
0	1	1	52	2.8	0	0	0	1	1	7.7	51	40	0	17.1	35.2	14	52	1	1	2	1	0	1	2	1
1	1	1	47	4	0	0	0	1	1	95.2	25	20	1	12.5	42.7	12.3	47	1	2	1	1	1	1	1	1
1	1	1	72	4.6	1	0	0	1	1	3	29	32	0	18.9	41.2	13.9	72	1	1	1	1	0	1	1	1
1	0	1	52	2.4	1	1	1	1	1	12344.8	130	128	1	291	26.8	13.9	52	1	3	2	2	1	2	2	1
1	1	1	46	6.2	0	0	0	1	1	2	57	27	1	17.5	29.5	15.1	46	2	1	2	1	1	1	2	2
0	0	1	47	10	0	0	1	1	1	76.6	70	20	0	9	41	14.4	47	2	2	2	1	0	1	1	1
1	0	1	39	15.3	0	1	1	0	1	10277.9	28	41	0	11.9	41.4	15.1	39	2	3	1	1	0	1	1	2
1	0	1	68	4.8	0	0	0	1	1	31711.5	43	28	0	22.5	48.9	12.9	68	1	3	1	1	0	2	1	1
0	0	1	73	2.2	0	0	0	0	1	3.3	26	27	0	26.4	43.6	13.1	73	1	1	1	1	0	2	1	1
0	0	1	64	2.4	0	0	0	1	1	1.9	35	45	0	15.8	43.6	12.8	64	1	1	1	1	0	1	1	1
0	0	1	67	9.8	0	0	1	1	1	5241.7	103	42	1	16	42.8	13.5	67	2	3	2	1	1	1	1	1
1	0	1	38	11.2	1	1	1	1	1	7.7	27	237	1	20.7	38.6	18.9	38	2	1	1	2	1	2	2	2
1	1	1	63	6.7	0	0	0	1	1	5.8	54	40	0	18.2	42.5	13.5	63	2	1	2	1	0	1	1	1
0	0	1	67	5.5	0	0	1	1	1	4.4	60	46	0	16.6	40.1	19.8	67	2	1	2	1	0	1	1	2
1	1	1	56	5.7	0	0	0	1	1	3	27	15	0	18.1	44	15	56	2	1	1	1	0	1	1	2
1	0	1	35	4.6	0	1	1	1	1	95.2	153	76	1	12.8	48.9	13.1	35	1	2	2	2	1	1	1	1
1	1	1	57	2.5	0	1	1	1	1	8.6	59	77	0	16.3	44.6	13.9	57	1	1	2	2	0	1	1	1
1	0	1	66	5.4	0	1	1	1	1	10277.9	61	73	1	16.6	35.1	14.6	66	2	3	2	2	1	1	2	2
1	1	1	56	2	0	0	0	1	1	76.6	38	38	0	15.5	33.6	15.5	56	1	2	1	1	0	1	2	2
1	1	1	52	5.5	1	0	0	1	1	7327.4	35	43	0	11.9	43.2	13.5	52	2	3	1	1	0	1	1	1
0	1	1	59	1.5	0	1	0	0	0	442.7	43	139	0	14.2	43.5	12	59	1	3	1	2	0	1	1	1
0	1	1	58	9.8	0	0	0	0	1	19524	103	86	0	15.5	35.1	12.1	58	2	3	2	2	0	1	2	1
1	0	1	35	12	0	0	0	1	1	100000	68	27	1	14.1	45	12.9	35	2	3	2	1	1	1	1	1
1	0	1	64	4.9	0	1	1	0	1	267.8	43	23	0	18.4	44.7	13.1	64	1	2	1	1	0	1	1	1
1	0	1	51	2.4	0	0	0	1	1	6.7	41	52	0	12.3	44.2	13.6	51	1	1	1	2	0	1	1	1
0	0	1	51	2	0	0	0	1	1	3.6	40	49	0	21	49.9	13	51	1	1	1	1	0	2	1	1
1	0	0	44	6.6	0	0	0	1	1	14.6	52	35	0	21.3	43.2	12.7	44	2	1	2	1	0	2	1	1
1	1	1	53	14.8	1	0	0	1	1	7176.1	453	730	1	21.1	28.5	12.6	53	2	3	2	2	1	2	2	1
0	1	1	68	5.2	0	0	0	0	1	110.5	39	32	0	19.8	46.2	12.7	68	2	2	1	1	0	1	1	1
1	1	1	66	2.4	0	0	0	0	1	7.8	53	40	0	13.7	40.5	14.8	66	1	1	2	1	0	1	1	2
0	1	1	69	8.4	0	0	0	1	1	6.6	74	54	1	24.3	41.4	13.2	69	2	1	2	2	1	2	1	1
1	0	1	61	7.1	0	0	0	0	1	3731.6	31	30	0	9.2	39.1	13.5	61	2	3	1	1	0	1	2	1
1	0	1	72	10.2	0	0	0	0	0	58.8	52	21	1	7.5	33.1	11.6	72	2	2	2	1	1	1	2	1
0	0	1	33	20.1	0	1	1	1	1	78	161	48	0	18	50.6	15.6	33	2	2	2	1	0	1	1	2
1	1	1	58	2.5	0	0	0	0	0	7.2	25	21	0	12.8	52	12.8	58	1	1	1	1	0	1	1	1
1	1	1	70	5.8	1	1	1	1	1	37.8	161	39	1	24	22.9	14.3	70	2	2	2	1	1	2	2	1
0	0	0	53	11.8	1	1	1	0	1	200000	77	28	1	18.5	38.1	14.7	53	2	3	2	1	1	1	2	2
0	0	1	52	12.1	0	0	0	1	1	9651	409	457	1	13.8	25	13.8	52	2	3	2	2	1	1	2	1
0	0	1	54	11.3	0	0	0	1	1	32893.4	1433	908	1	24.6	24.6	18.2	54	2	3	2	2	1	2	2	2
0	0	1	65	5.5	0	1	1	0	0	203.3	26	26	1	8.7	42.3	13.5	65	2	2	1	1	1	1	1	1
1	1	1	32	3.1	0	0	0	1	1	1724.6	30	32	0	23.1	47.2	15.4	32	1	3	1	1	0	2	1	2
1	1	1	49	4.9	0	0	0	1	1	1.7	25	24	1	12.1	36.2	14.9	49	1	1	1	1	1	1	2	2
0	1	1	45	4.4	1	0	0	1	1	1113.4	31	33	1	14.8	44	13.4	45	1	3	1	1	1	1	1	1
1	1	0	49	4.7	0	0	0	0	1	1273.2	3	16	0	12	46.1	12.8	49	1	3	1	1	0	1	1	1
1	0	1	49	9.3	1	0	0	1	1	3	16	5	1	17.1	0.91	14.4	49	2	1	1	1	1	1	2	1
1	0	1	45	5.9	1	1	1	1	1	28546.4	150	121	0	25.8	30.1	13.1	45	2	3	2	2	0	2	2	1
0	0	1	44	3.6	0	0	0	1	1	2448.7	35	42	1	18.8	44	13.7	44	1	3	1	1	1	1	1	1
0	1	1	69	3.9	0	1	1	0	0	1393.3	29	34	0	20.7	43.3	13.8	69	1	3	1	1	0	2	1	1
0	1	1	55	5.7	0	0	0	1	1	25.9	62	62	1	22.9	38.7	13.7	55	2	2	2	2	1	2	2	1
1	1	0	32	5.4	0	0	0	0	0	4.5	314	19	0	22.5	38.7	13.1	32	2	1	2	1	0	2	2	1
1	0	1	53	16	1	1	1	1	1	4.4	153	83	1	15.2	34.6	13.6	53	2	1	2	2	1	1	2	1
1	0	0	44	12.2	0	1	1	1	1	58195.4	35	20	0	14.9	43.5	13.8	44	2	3	1	1	0	1	1	1
0	0	1	57	5.7	0	0	0	0	1	45.8	34	10	0	18.7	49.5	12	57	2	2	1	1	0	1	1	1
0	0	0	43	6.5	0	0	0	0	1	41587.5	40	22	0	13.7	42.2	13.1	43	2	3	1	1	0	1	1	1
1	0	0	65	5.1	0	1	1	0	1	5.8	36	20	0	35	45.5	15.4	65	2	1	1	1	0	2	1	2
0	0	1	73	10.5	0	1	1	1	1	35.5	57	47	1	12.8	35.8	14.3	73	2	2	2	1	1	1	2	1
1	1	1	53	3.2	0	1	1	1	1	15.7	32	46	0	21	47.2	13.6	53	1	1	1	1	0	2	1	1
1	0	1	46	11.4	0	0	0	1	1	4898.7	51	20	0	57.8	40.1	13.5	46	2	3	2	1	0	2	1	1
1	0	0	50	13	1	1	1	1	1	3	142	23	1	13.7	43.6	13.1	50	2	1	2	1	1	1	1	1
1	0	1	56	5.7	0	0	0	1	1	616.2	28	28	0	10	35.9	14.1	56	2	3	1	1	0	1	2	1
1	0	1	54	3.3	0	0	0	1	1	33.8	94	84	1	24	44	15	54	1	2	2	2	1	2	1	2
0	0	1	37	9	1	0	0	1	1	2235.9	36	29	0	9.6	41.7	14	37	2	3	1	1	0	1	1	1
1	0	1	44	2.7	1	0	0	1	1	14.6	69	94	0	232.2	34.2	13.5	44	1	1	2	2	0	2	2	1
0	0	1	63	3.4	0	0	0	1	1	9.6	16	20	0	30.1	44.4	13.2	63	1	1	1	1	0	2	1	1
1	0	1	30	5.1	0	1	1	1	1	21.3	32	43	0	15.9	48.1	13.5	30	2	2	1	1	0	1	1	1
1	0	1	51	6.4	1	0	0	1	1	343.1	54	62	0	13.7	43.6	13.9	51	2	2	2	2	0	1	1	1
0	0	1	44	8.4	0	1	1	0	1	27714.9	56	79	1	16.2	43.5	12.7	44	2	3	2	2	1	1	1	1
1	0	1	67	6.1	0	1	1	1	1	9.9	1297	863	1	19.6	14.2	12.8	67	2	1	2	2	1	1	2	1
0	0	1	50	5.5	1	1	1	1	1	3889.9	314	237	1	90.4	32.9	13.9	50	2	3	2	2	1	2	2	1
1	0	1	38	11.3	1	0	0	1	1	200000	108	84	1	10	38.6	13.6	38	2	3	2	2	1	1	2	1
1	1	1	70	3.4	0	0	0	1	1	2	25	20	0	45.5	41.1	14	70	1	1	1	1	0	2	1	1
1	0	1	65	3.6	0	0	0	1	1	7.8	51	53	1	17.5	42.8	14.2	65	1	1	2	2	1	1	1	1
1	0	1	23	6.5	1	1	1	1	1	7324.9	52	73	1	21.1	47.1	15.1	23	2	3	2	2	1	2	1	2
0	0	1	55	7	1	0	0	1	1	6.4	37	46	0	16.2	45	12.8	55	2	1	1	1	0	1	1	1
1	1	1	51	7.7	1	0	0	1	1	7176.1	68	63	1	24.7	40.3	13.7	51	2	3	2	2	1	2	1	1
1	0	0	72	7.4	0	1	1	1	1	130.3	40	24	0	12.8	40.5	15.9	72	2	2	1	1	0	1	1	2
1	0	1	47	7.3	1	1	1	1	1	29209.6	38	38	0	27.3	43.1	18.9	47	2	3	1	1	0	2	1	2
1	1	1	61	2.3	0	0	0	1	1	3.3	153	200	0	16.5	24.7	13.1	61	1	1	2	2	0	1	2	1
0	0	1	67	10.5	0	0	0	0	0	1686	80	66	0	17.2	41.4	12.1	67	2	3	2	2	0	1	1	1
1	0	1	72	3.6	0	0	0	1	1	1540.4	30	16	1	18.3	28.2	14.8	72	1	3	1	1	1	1	2	2
1	0	1	66	4.3	0	0	0	1	1	7.1	615	479	0	23.9	29.1	12.6	66	1	1	2	2	0	2	2	1
1	0	1	67	3.7	0	0	0	1	1	9.2	47	24	0	29.5	42.6	14.2	67	1	1	2	1	0	2	1	1
1	0	1	38	3.3	0	0	0	1	1	5.4	262	492	0	18.5	34.1	13.6	38	1	1	2	2	0	1	2	1
1	0	0	48	5	0	0	0	1	1	44.9	32	23	0	37.8	42.9	13.1	48	2	2	1	1	0	2	1	1
1	1	1	71	3.2	0	0	0	1	0	2743.3	1036	460	1	57.8	24	23.1	71	1	3	2	2	1	2	2	2
1	0	1	52	5.7	0	0	0	0	1	4898.7	257	436	0	13.3	42.2	13.4	52	2	3	2	2	0	1	1	1
1	0	0	63	2.7	0	1	1	1	1	1254	40	63	0	12.8	40.3	12.8	63	1	3	1	2	0	1	1	1
1	0	1	48	9.9	1	0	0	1	1	16.4	94	94	1	19.7	44.5	13.4	48	2	1	2	2	1	1	1	1
1	0	1	50	2.1	0	1	1	0	1	1.7	25	47	0	26.9	34.6	14.4	50	1	1	1	1	0	2	2	1
0	1	1	47	10.2	0	0	0	0	1	21.3	314	41	1	16.5	34.6	14.9	47	2	2	2	1	1	1	2	2
1	0	1	65	4.1	0	0	0	0	0	12.4	42	19	1	22.5	47.5	12.4	65	1	1	1	1	1	2	1	1
1	1	0	41	2.3	0	0	0	1	1	42.2	21	11	0	10	45.5	13.9	41	1	2	1	1	0	1	1	1
1	0	1	55	4.8	0	1	1	1	0	2.3	46	40	0	18.9	33.8	12.7	55	1	1	2	1	0	1	2	1
1	0	1	65	4.3	1	0	0	0	1	7.7	40	24	0	17.1	41.1	13.1	65	1	1	1	1	0	1	1	1
1	0	1	51	3	0	0	0	1	1	3822.1	56	76	0	14.5	38.7	12.5	51	1	3	2	2	0	1	2	1
1	0	1	51	4.9	0	0	0	0	1	33.8	23	25	0	11.6	40.6	12.8	51	1	2	1	1	0	1	1	1
1	0	1	54	10.6	1	1	1	1	1	139	47	41	1	15	39.9	13.7	54	2	2	2	1	1	1	2	1
0	0	1	44	4.6	0	0	0	1	1	16.2	97	135	0	17.4	46	13.1	44	1	1	2	2	0	1	1	1
1	0	1	56	8.7	0	0	0	1	1	21.3	49	44	0	12.1	42.5	11.8	56	2	2	2	1	0	1	1	1
0	0	1	65	3.2	0	1	1	0	0	196.2	45	55	0	20.5	45.8	14	65	1	2	2	2	0	2	1	1
0	1	1	34	15.3	1	0	0	1	1	104002	142	47	1	49.1	48.6	14.5	34	2	3	2	1	1	2	1	1
0	1	1	44	4.7	0	0	0	1	1	162.3	42	39	1	15.4	38.5	14.7	44	1	2	1	1	1	1	2	2
