# Supplementary material for: Radiomics models based on multisequence MRI for predicting PD-1/PD-L1 expression in hepatocellular carcinoma
Source: Sci Rep. 2023 May 12;13:7710. doi: 10.1038/s41598-023-34763-y (PMC10182068; doi:10.1038/s41598-023-34763-y)
Supplement: Supplementary file 1 — Supplementary Information. [file 41598_2023_34763_MOESM1_ESM.zip › Supplementary material-Raw data/P-mydata.xlsx]

## Sheet: Sheet1
PD-1分组	PD-L1分组	F1-GrayLevelCooccurenceMatrix25	F1-GrayLevelCooccurenceMatrix25	F1-GrayLevelCooccurenceMatrix25	F1-GrayLevelCooccurenceMatrix25	F1-GrayLevelCooccurenceMatrix25	F1-GrayLevelCooccurenceMatrix25	F1-GrayLevelCooccurenceMatrix25	F1-GrayLevelCooccurenceMatrix25	F1-GrayLevelCooccurenceMatrix25	F1-GrayLevelCooccurenceMatrix25	F1-GrayLevelCooccurenceMatrix25	F1-GrayLevelCooccurenceMatrix25	F1-GrayLevelCooccurenceMatrix25	F1-GrayLevelCooccurenceMatrix25	F1-GrayLevelCooccurenceMatrix25	F1-GrayLevelCooccurenceMatrix25	F1-GrayLevelCooccurenceMatrix25	F1-GrayLevelCooccurenceMatrix25	F1-GrayLevelCooccurenceMatrix25	F1-GrayLevelCooccurenceMatrix25	F1-GrayLevelCooccurenceMatrix25	F1-GrayLevelCooccurenceMatrix25	F1-GrayLevelCooccurenceMatrix25	F1-GrayLevelCooccurenceMatrix25	F1-GrayLevelCooccurenceMatrix25	F1-GrayLevelCooccurenceMatrix25	F1-GrayLevelCooccurenceMatrix25	F1-GrayLevelCooccurenceMatrix25	F1-GrayLevelCooccurenceMatrix25	F1-GrayLevelCooccurenceMatrix25	F1-GrayLevelCooccurenceMatrix25	F1-GrayLevelCooccurenceMatrix25	F1-GrayLevelCooccurenceMatrix25	F1-GrayLevelCooccurenceMatrix25	F1-GrayLevelCooccurenceMatrix25	F1-GrayLevelCooccurenceMatrix25	F1-GrayLevelCooccurenceMatrix25	F1-GrayLevelCooccurenceMatrix25	F1-GrayLevelCooccurenceMatrix25	F1-GrayLevelCooccurenceMatrix25	F1-GrayLevelCooccurenceMatrix25	F1-GrayLevelCooccurenceMatrix25	F1-GrayLevelCooccurenceMatrix25	F1-GrayLevelCooccurenceMatrix25	F1-GrayLevelCooccurenceMatrix25	F1-GrayLevelCooccurenceMatrix25	F1-GrayLevelCooccurenceMatrix25	F1-GrayLevelCooccurenceMatrix25
		zq2 0-1AutoCorrelation	zq2 0-4AutoCorrelation	zq2 0-7AutoCorrelation	zq2 45-1AutoCorrelation	zq2 45-4AutoCorrelation	zq2 45-7AutoCorrelation	zq2 90-1AutoCorrelation	zq2 90-4AutoCorrelation	zq2 90-7AutoCorrelation	zq2 135-1AutoCorrelation	zq2 135-4AutoCorrelation	zq2 135-7AutoCorrelation	zq2 0-1ClusterProminence	zq2 0-4ClusterProminence	zq2 0-7ClusterProminence	zq2 45-1ClusterProminence	zq2 45-4ClusterProminence	zq2 45-7ClusterProminence	zq2 90-1ClusterProminence	zq2 90-4ClusterProminence	zq2 90-7ClusterProminence	zq2 135-1ClusterProminence	zq2 135-4ClusterProminence	zq2 135-7ClusterProminence	zq2 0-1ClusterShade	zq2 0-4ClusterShade	zq2 0-7ClusterShade	zq2 45-1ClusterShade	zq2 45-4ClusterShade	zq2 45-7ClusterShade	zq2 90-1ClusterShade	zq2 90-4ClusterShade	zq2 90-7ClusterShade	zq2 135-1ClusterShade	zq2 135-4ClusterShade	zq2 135-7ClusterShade	zq2 0-1ClusterTendendcy	zq2 0-4ClusterTendendcy	zq2 0-7ClusterTendendcy	zq2 45-1ClusterTendendcy	zq2 45-4ClusterTendendcy	zq2 45-7ClusterTendendcy	zq2 90-1ClusterTendendcy	zq2 90-4ClusterTendendcy	zq2 90-7ClusterTendendcy	zq2 135-1ClusterTendendcy	zq2 135-4ClusterTendendcy	zq2 135-7ClusterTendendcy
0	0	9967.76	9970.04	9976.39	9977.23	9975.73	9969.27	9977.07	9976.31	9971.94	9976.75	9974.43	9965.48	31712	13179.1	6622.99	10009.4	2982.01	3846.57	8117.41	2835.22	3427.3	5318.75	3077.31	4098.13	-605.529	-326.21	-184.881	-238.865	-111.858	-143.577	-210.311	-107.008	-128.673	-160.987	-116.157	-155.004	13.1914	9.17112	5.9728	6.55345	4.75524	6.07555	6.24729	4.58872	5.48582	5.57318	4.97996	6.69134
0	0	6907.49	6850.94	6805.11	6896.95	6813.32	6748.22	6905.47	6843.94	6792.55	6900.06	6822.14	6754.83	3.9892e+06	3.52559e+06	3.25407e+06	3.98402e+06	3.55295e+06	3.27883e+06	4.01202e+06	3.54607e+06	3.21585e+06	3.89912e+06	3.23572e+06	2.77777e+06	-27575.9	-24176.2	-21829	-27461.4	-24018.5	-21189.4	-27669.9	-24313.9	-21602.5	-26967.1	-22084.6	-18359.4	1377.21	1302.06	1254.9	1375.23	1298.62	1250.97	1379.78	1300.86	1238.69	1363.6	1248.49	1160.95
1	1	3575.34	3567.14	3561.52	3567.73	3547.76	3550.05	3562.6	3525.13	3504.85	3567.51	3545.72	3532.05	80527.5	47122.5	47094	71676.9	41657.4	29007.8	96295.3	54355.3	41470.4	84204.4	43359.7	34824.1	-761.157	-408.812	-344.189	-672.982	-483.843	-330.208	-1013.8	-667.625	-419.689	-868.133	-354.195	-71.0913	155.634	128.046	125.596	149.993	117.92	102.664	162.266	129.385	116.161	154.694	122.566	113.424
0	0	9647.53	9650.79	9647.33	9645.66	9645.31	9642.37	9645.72	9646.53	9645.04	9650.04	9646.1	9634.91	2.3205e+06	1.05671e+06	621445	2.374e+06	1.23029e+06	764161	2.39936e+06	1.21438e+06	709118	1.99029e+06	619698	446903	-21904.3	-11934.2	-8139.85	-22086.6	-12733	-8988.19	-22496.7	-13295.9	-9142.59	-19515.5	-8535.24	-6829.92	264.105	181.217	148.275	263.544	183.265	152.907	269.237	193.66	159.47	245.443	155.542	140.629
0	0	9280.05	9298.84	9303.4	9286.91	9312.84	9327.24	9281.24	9311	9325.58	9288.04	9313.66	9308.73	2.40284e+06	1.58166e+06	1.28409e+06	2.25942e+06	1.28614e+06	931822	2.48018e+06	1.63779e+06	1.19726e+06	2.28218e+06	1.33707e+06	911786	-29030.6	-20420.7	-17232.1	-27617.2	-17375.2	-13436.9	-29581	-20526.3	-15621	-27679.9	-17649.6	-13115.4	463.046	359.739	322.544	445.709	323.885	277.544	467.333	353.505	293.288	444.878	324.19	275.67
0	0	9872.92	9880.56	9883.05	9872.45	9882.46	9887.16	9871.45	9876.33	9877.82	9876	9882.31	9879.99	3.03107e+06	1.24365e+06	554817	3.04251e+06	1.57804e+06	1.01079e+06	3.22868e+06	1.87763e+06	1.23035e+06	2.65775e+06	646590	395323	-21090.9	-10019.2	-5565.65	-21081.2	-11661.4	-7947.09	-22244.3	-13923	-9837.54	-18837.8	-6279.86	-4515.92	166.214	97.7058	69.6524	165.479	103.696	79.3022	173.158	121.533	96.3239	152.167	75.0596	63.5843
0	1	8220.64	8255.98	8247.08	8228.05	8231.21	8223.77	8214.87	8230.64	8207.41	8240.03	8273.94	8195.04	2.2313e+06	1.19406e+06	620059	2.13181e+06	781155	860516	2.30835e+06	1.50965e+06	831604	2.23632e+06	1.20556e+06	524213	-28524.3	-16407.2	-9346.44	-27594.8	-11579.7	-12277.2	-29496.8	-20783	-12295.8	-28750.2	-16733.7	-8049.51	764.17	539.308	428.488	744.529	473.273	464.301	785.109	613.281	479.02	753.785	526.599	402.169
1	1	2950.25	2993.78	3010.63	2956.36	2995.41	2991.61	2954.93	3007.78	3018.06	2971.47	3034.73	3011.32	177207	119810	85730.6	172467	105976	64596.6	185359	129500	90500.1	167012	90998	58381.3	-249.831	-37.5991	10.2971	-244.576	26.273	-89.0061	-360.19	-20.2412	206.714	-198.975	176.965	218.612	251.193	206.481	171.756	246.732	193.451	155.1	252.724	209.497	176.089	242.308	176.739	138.393
1	1	1793.34	1822.42	1832.96	1802.61	1839.56	1835.2	1797.09	1838.82	1856.99	1802.39	1846.78	1863.9	167664	114393	89925.9	160222	98370.3	74998.8	169519	120138	89317	163127	99758.8	65945.9	-2258.89	-1803.06	-1517.32	-2238.68	-1734.08	-1439.43	-2310.13	-2049.93	-1737.12	-2270.96	-1714.81	-1235.85	264.672	215.322	189.59	257.513	194.352	164.819	265.197	215.056	177.587	258.577	195.207	157.723
0	0	9700.91	9676.62	9656.37	9698.36	9673.44	9651.98	9698.33	9673.17	9655.57	9696.28	9656.75	9635.97	1.50368e+06	820355	505097	1.48078e+06	807276	556510	1.59473e+06	988241	627461	1.39518e+06	510541	329790	-16696.4	-10518.2	-7597.45	-16505.4	-10474	-8096.94	-17483	-12099.8	-8726.46	-15728.6	-7580.12	-5646.25	220.467	169.438	147.015	219.121	169.725	152.205	227.541	184.013	156.971	212.256	146.541	130.478
0	1	9515.39	9547.68	9550.26	9526.04	9566.18	9569.09	9521.4	9565.51	9571.56	9532.37	9568.67	9562.67	1.13494e+07	3.92131e+06	1.92646e+06	1.18338e+07	5.85595e+06	3.89736e+06	1.21114e+07	6.3177e+06	3.66171e+06	9.48808e+06	3.09045e+06	1.87716e+06	-76548.4	-32706.7	-19786.4	-78529.5	-42313	-30236.6	-80248	-45276.1	-29288	-65380.6	-26037.4	-18735.9	614.812	346.324	262.635	616.014	380.778	306.239	630.001	402.238	305.566	542.493	291.113	246.628
1	0	7545.26	7476.94	7428.22	7534.31	7434.59	7363.22	7539.74	7456.55	7387.18	7529.72	7419.25	7334.67	996265	699835	598830	933233	640044	544497	1.03121e+06	766938	641144	1.00461e+06	694165	543048	-8102.4	-5400.1	-4217.8	-7578.16	-4684.58	-3507.22	-8259.33	-5684.77	-4375.46	-8021.15	-4902.66	-3320.42	668.226	586.828	548.921	657.395	562.753	522.575	672.658	595.543	547.253	662.497	564.765	513.423
0	0	8716.22	8690.71	8672.61	8714.12	8679.91	8655.63	8715.39	8688.66	8667.9	8711.86	8675.16	8651.67	4.08377e+06	2.67595e+06	2.04266e+06	3.94521e+06	2.34414e+06	1.7322e+06	4.18466e+06	3.01928e+06	2.28822e+06	3.95108e+06	2.4914e+06	1.88323e+06	-41609.6	-30394.3	-24796.5	-40522.1	-27594.7	-22124.2	-42265.5	-32743.1	-26538.3	-40517.4	-28454	-22979.3	719.564	603.234	542.926	707.648	574.106	517.422	725.299	622.193	558.669	707.207	578.575	519.648
0	0	9815.74	9815.9	9806.29	9814.93	9812.56	9809.66	9814.43	9812.7	9809.2	9817.74	9810.46	9797.3	105522	32761.4	18245.4	114085	41354.6	16804.2	125085	48694.1	25891.7	84596.7	18054	15034.2	-1794.74	-823.095	-596.64	-1850.93	-870.808	-542.857	-1978.2	-1031.77	-716.206	-1537.72	-582.241	-504.818	47.6654	32.2305	29.14	47.5933	32.0995	27.0091	49.6539	35.0997	30.3415	43.773	28.1453	27.2153
0	0	9861.33	9877.82	9856.09	9860.27	9881.27	9865.63	9841.66	9863.34	9875.51	9861.74	9872.37	9839.9	248844	54327.2	61513.7	326324	71008.7	56082.3	536047	187994	105624	192896	55566.2	68983.8	-3730.93	-1233.72	-1406.77	-4491.91	-1436.58	-1323.56	-6546.87	-3019.07	-1965.74	-3114.85	-1264.7	-1566.01	67.5496	34.699	40.2923	74.8602	36.6755	38.0742	97.9341	59.6307	44.9298	61.0905	35.8823	44.8136
0	0	9920.71	9924.08	9920.09	9927.24	9942.33	9946.12	9928.09	9932.39	9920.96	9929.73	9920.78	9896.3	1.7025e+06	897449	485293	1.54266e+06	386603	75692.4	1.42744e+06	210151	175896	1.07628e+06	167766	216376	-13165.9	-7941.26	-5123.59	-11839.3	-3804.35	-1296.64	-11027.9	-2727.92	-2644.45	-8728.39	-2544.77	-3291.21	110.429	77.7852	60.9597	98.8904	43.5046	24.6395	93.2686	39.9636	43.0442	78.605	42.0494	54.7923
1	0	4518.92	4451.3	4407.15	4505.53	4420.67	4366.61	4510.04	4432.06	4381.21	4502.87	4401.24	4330.42	2.5395e+06	2.04586e+06	1.90299e+06	2.52015e+06	2.05207e+06	1.91049e+06	2.59586e+06	2.18462e+06	2.00779e+06	2.44662e+06	1.85549e+06	1.66786e+06	14491.5	14622.4	14196.7	14304.9	14685	14958.1	14004.2	13529	13900.5	14293.8	13438.4	12634.3	1005.35	914.932	879.665	996.913	907.278	870.674	1007.41	927.625	886.958	988.74	870.303	816.242
0	0	9526.54	9525.59	9521.29	9524.5	9518.61	9510.89	9520.59	9507.9	9498.69	9524.21	9515.14	9505.38	2.26336e+06	1.15524e+06	790397	2.15276e+06	1.05303e+06	681398	2.4729e+06	1.67788e+06	1.17411e+06	2.24224e+06	1.13757e+06	712483	-22812.3	-13866.9	-10507.4	-21939.6	-12826.7	-9416.41	-24328.4	-17829.8	-13661.8	-22523.6	-13350.3	-9652.91	304.628	226.247	194.683	297.089	215.662	184.705	317.194	259.321	224.368	300.876	219.298	187.418
1	1	1729.91	1740.1	1745.53	1731.59	1740.41	1739.51	1729.7	1736.35	1736.81	1732.77	1741	1734.7	354554	270081	222621	345998	259170	216109	352954	267205	213901	339028	227133	164567	-311.223	-41.6784	-42.7978	-262.933	184.799	387.85	-276.716	40.9518	167.873	-238.145	-127.635	-359.432	352.319	307.811	279.219	347.909	299.72	273.734	352.11	306.56	278.689	345.292	284.237	246.927
0	0	9542.6	9564.17	9567.45	9546.58	9565.62	9564.27	9539.99	9563.21	9569.53	9547.64	9580.03	9586.27	651046	296495	172345	582295	233145	151375	666019	348915	198340	667343	353828	233045	-9697.12	-5376.69	-3668.03	-8960.19	-4500.83	-3296.6	-9897.67	-6072.35	-4090.06	-9725.94	-5739.8	-4178.76	196.125	136.366	112.086	186.419	123.321	106.001	199.443	145.525	118.524	193.485	133.378	111.261
1	1	3139.23	3092.26	3071.33	3126.85	3040.05	2995.16	3132.34	3048.37	2998.83	3126.34	3046.74	2992.89	1.20738e+06	785435	625744	1.18017e+06	709841	516826	1.23356e+06	770899	584101	1.12713e+06	614888	426603	4230.23	2237.09	1892.44	4064.52	1659.77	350.377	4374.65	2064.54	910.472	4040.45	1664.04	458.928	611.223	507.389	460.426	600.97	474.245	421.116	613.352	494.566	437.859	594.156	456.206	386.758
1	0	5467.23	5391.08	5334.37	5469.95	5380.52	5290.72	5475.14	5402.94	5347.64	5458.98	5337.73	5277.5	5.56937e+06	4.51988e+06	4.00547e+06	5.40988e+06	4.11159e+06	3.3682e+06	5.57185e+06	4.51343e+06	4.0176e+06	5.46233e+06	4.27312e+06	3.85834e+06	-8727.13	-8254.76	-6861.92	-8847.92	-7526.77	-4932.24	-9007.57	-8903.16	-6381.48	-9068.96	-7043.17	-5697.37	1756.1	1590.48	1499.86	1736.72	1527.77	1380.87	1756.92	1593.36	1505.28	1738.48	1537.51	1450.25
0	1	9911.98	9930.81	9931.55	9916	9934.87	9929.39	9909.61	9927.82	9931.06	9919.18	9933.12	9921.3	15878.9	4153.77	2762.35	14093.1	2372.21	1952.48	14332.6	3097.21	2392.91	11018.9	1712.68	1926.43	-504.071	-175.896	-135.351	-452.663	-128.011	-115.732	-481.675	-159.265	-131.242	-374.631	-103.76	-118.058	19.334	9.70129	8.55669	17.7356	8.32799	8.32802	19.3833	9.86219	8.69596	15.6846	7.65086	8.88488
0	0	9988.52	9987.97	9987.16	9988.6	9988.14	9986.85	9988.64	9988	9987.09	9988.82	9987.66	9986.01	727.025	335.307	322.798	613.987	124.26	132.834	694.516	154.025	125.587	551.804	142.806	126.967	-33.136	-19.9123	-19.2709	-28.7606	-10.4459	-11.2247	-31.4104	-11.9616	-10.7892	-26.6385	-11.513	-11.0535	1.76296	1.37096	1.37914	1.59768	1.0128	1.10209	1.67501	1.07956	1.07414	1.52585	1.07984	1.12688
1	1	8939.83	8875.96	8828.58	8960.84	8889.81	8819.9	8974.49	8959.49	8872.81	8960.16	8908.25	8847.39	1.45572e+06	659733	373269	1.18145e+06	341508	202539	1.43975e+06	504786	351898	1.33111e+06	393943	215993	-18221.4	-9836.7	-6302.74	-15382.2	-6048.55	-4137.63	-17626	-7714.04	-5962.58	-16668.3	-6235.13	-4139.17	382.259	272.779	211.235	343.891	216.307	184.415	365.217	232.018	209.061	353.861	207.969	163.242
1	1	8670.08	8632.73	8566.89	8667.45	8601.5	8512.03	8647.87	8629.02	8587.44	8657.37	8606.64	8525.65	1.485e+06	280876	361348	1.17812e+06	298665	397162	1.85333e+06	899370	316449	1.7479e+06	461668	156489	-17261.8	-5318.21	-6205.58	-14604.4	-5567.81	-6299.27	-20438.6	-11411.7	-5565.55	-19342.3	-7138.8	-2900.87	429.095	279.762	297.069	399.5	282.936	282.936	465.291	337.843	264.277	445.857	291.875	229.846
1	1	3921.56	3864.5	3943.99	3920.59	3862.94	3809.6	3939.58	3893.95	3897.52	3920.02	3866.59	3976.28	13798.7	2295.53	2357.44	11241.8	2765.09	1933.14	14013.4	2899.42	3913.95	11530.7	2589.64	4082.21	-123.645	49.2845	-69.1541	-75.5287	-39.6191	-5.71063	-126.064	-43.3928	7.11463	-105.738	-38.0535	-140.525	69.8124	29.2048	28.7481	64.7844	26.9838	27.6177	70.5661	33.1461	39.0065	62.8577	30.6569	40.6806
0	1	8986.67	8958	8935.85	8981.17	8938.04	8904.21	8982.95	8944.38	8914.94	8981.72	8935.83	8899	4.33158e+06	2.24951e+06	1.55305e+06	4.11256e+06	2.00878e+06	1.3926e+06	4.7163e+06	3.34239e+06	2.52526e+06	4.28003e+06	2.07561e+06	1.36669e+06	-43007	-26461.8	-20515.4	-41310.2	-23967.9	-18506.5	-45643.8	-34165.5	-27289.4	-42426.2	-24689.1	-18323.5	648.961	499.787	445.683	633.8	474.016	424.153	670.748	559.87	497.317	641.785	483.989	424.44
0	0	9035.07	8989.64	8945.03	9025.98	8960.92	8904.04	9031.23	8988.2	8951.88	9030.9	8967.54	8905.42	5.81125e+06	4.09145e+06	3.29728e+06	5.7839e+06	4.04107e+06	3.22128e+06	6.05905e+06	4.72386e+06	3.93377e+06	5.63048e+06	3.74236e+06	2.92292e+06	-56717.8	-43149.2	-36702.5	-56394.3	-42375.9	-35634.3	-58435	-47767.1	-41361.4	-55350.6	-40373.4	-33616.2	755.406	639.359	592.881	752.578	634.929	588.82	770.324	676.256	626.983	743.069	620.469	576.941
0	0	8890.13	8888.66	8872.62	8891.85	8870.08	8836.79	8883.51	8874.34	8874.54	8882.78	8873.42	8869.48	729160	397698	305103	671101	250752	233313	781398	370788	212054	721685	304891	154032	-11006.7	-6773.6	-5492.63	-10300.4	-4789.46	-4310.8	-11443.8	-6270.89	-4178.92	-10826.8	-5571.69	-3325.69	334.332	251.46	226.66	321.267	220.448	200.688	340.004	245.462	204.247	328.78	232.502	189.752
1	0	9724.68	9735.03	9726.02	9718.17	9705.23	9697.5	9715.35	9726.17	9746.27	9722.81	9730.2	9720.28	298515	37418.6	39114.1	272960	39101.4	42494.8	381757	170971	68063.1	331605	61705.3	42965.5	-3846.45	-1014.92	-985.817	-3595.39	-1028.11	-1061.4	-4672.93	-2299.3	-1147.65	-4118.92	-1275.35	-1035.52	77.9197	42.813	39.9848	75.591	43.9671	43.4043	86.8219	52.9758	36.8579	79.2162	43.7964	39.9054
0	0	9910.74	9916.94	9893.55	9908.24	9912.79	9882.98	9897.73	9921.05	9942.42	9912.69	9918.42	9893.98	236330	81556	48948.4	250018	78577.3	55174.9	316301	62062.2	24434.9	217721	28477.7	15117	-2717.59	-1152.19	-991.874	-2871.17	-1166.44	-1115.55	-3591.11	-1225.32	-574.6	-2480.42	-611.342	-503.103	42.3476	24.4101	27.5658	44.7326	25.5152	30.8857	55.1078	28.7656	16.4291	39.1128	18.9598	21.142
0	0	9775.56	9781.74	9772.79	9777.11	9780.85	9769.45	9765.33	9766.81	9763.16	9771.3	9768.72	9759.81	2.65911e+06	731771	377766	2.5189e+06	485088	301126	3.25043e+06	2.40095e+06	1.79508e+06	2.7368e+06	882279	385579	-21955.9	-8603.31	-5686.08	-20921.6	-6557.9	-4934.97	-25973.5	-19756.8	-15312.4	-22516.5	-9778.81	-5827.65	219.106	125.443	104.116	211.056	109.442	97.7354	249.174	202.796	170.977	224.004	137.371	108.356
0	1	8351.86	8348.36	8338.36	8340.66	8331.51	8333.89	8344.25	8340.28	8341.1	8357.21	8349.44	8331.88	4.12107e+06	1.94977e+06	1.26914e+06	4.4578e+06	2.95156e+06	2.11637e+06	4.41273e+06	2.69881e+06	1.75185e+06	3.59986e+06	1.34009e+06	1.04269e+06	-38734	-22895.4	-17158.6	-40698.4	-28924.1	-22353.9	-40713.1	-28153.5	-20848	-35305.9	-18080.5	-14661.3	771.526	600.478	534.769	782.11	633.7	560.848	790.803	644.082	562.919	738.552	545.237	490.474
1	1	5040.33	5060.41	5064.34	5044.02	5066.63	5039.99	5035.26	5027.84	5021.19	5037.08	5008.46	4959.08	797541	394529	342964	781593	357045	236305	855911	517809	332456	759030	345225	272658	146.867	484.04	1466.47	-149.713	254.202	604.553	-80.8059	-364.77	-402.085	255.487	-21.7691	-585.687	478.028	357.895	329.702	471.488	335.327	271.039	489.259	385.731	318.375	466.448	348.616	298.662
0	1	8527.18	8513.87	8468.21	8530.8	8527.42	8489.44	8532.33	8549.75	8533.43	8544.07	8519.25	8443.9	2.97973e+06	1.68163e+06	1.24933e+06	3.01938e+06	1.73327e+06	1.22311e+06	3.2216e+06	2.31305e+06	1.82263e+06	2.75861e+06	1.44369e+06	1.26249e+06	-31861.4	-21060.1	-16570.7	-32043.7	-21530.7	-16567	-33497.3	-25921.1	-21371.4	-30099.5	-18367.4	-16192.1	667.199	541.267	489.198	664.332	540.856	483.87	677.833	573.672	517.328	639.758	492.588	469.745
1	1	7903.66	7809.91	7733.41	7892.26	7755.95	7638.2	7903.19	7817.8	7746.62	7891.86	7777.81	7683.23	4.25214e+06	2.52261e+06	1.9107e+06	3.99615e+06	2.31703e+06	1.78154e+06	4.43972e+06	3.14329e+06	2.58159e+06	4.30106e+06	2.64545e+06	1.99026e+06	-42638.8	-28257.4	-22107.3	-40621.7	-25490.5	-19818.4	-43853.1	-32517	-27040.4	-42766.7	-28599.7	-22208.5	1054.58	870.906	794.4	1028.36	824.444	755.23	1066.37	904.78	830.552	1050.45	868.231	797.336
0	0	9779.07	9812.41	9819.07	9779.21	9811.54	9820.37	9771.39	9798.5	9808.71	9787.47	9820.14	9820.07	1.25197e+06	416395	221471	1.33949e+06	583431	288505	1.4902e+06	1.00331e+06	719666	1.10323e+06	295450	222432	-12456.6	-5406.76	-3476.45	-13020.9	-6684.83	-3977.53	-14172.9	-9950.31	-7503.39	-11193	-4232	-3488.15	155.56	89.0076	69.4054	158.643	98.0926	72.3154	169.569	126.036	102.761	142.99	76.2773	68.885
1	0	9090.69	9069.82	9045.87	9087.56	9057.8	9025.97	9086.54	9062.82	9039.96	9086.55	9052.59	9018.62	3.74984e+06	2.63873e+06	2.11677e+06	3.71303e+06	2.69014e+06	2.17508e+06	3.95984e+06	3.26011e+06	2.80168e+06	3.6638e+06	2.39088e+06	1.8939e+06	-40178.5	-30991.9	-26228.8	-39878.3	-31298.4	-26682.5	-41731.3	-36036.3	-32089.6	-39473.4	-28785.2	-24134.9	608.928	528.647	486.494	606.468	531.87	493.638	622.676	573.533	540.84	602.963	510.4	469.224
0	0	1251.68	1214.32	1189.14	1246.92	1197.12	1166.22	1250.78	1211.2	1183.26	1247.08	1196.96	1163.53	1.53079e+06	1.19201e+06	1.03362e+06	1.5016e+06	1.10174e+06	927812	1.53541e+06	1.18816e+06	989462	1.47976e+06	1.06065e+06	871721	9914.16	7674.42	6726.4	9708.08	7104.45	6110.74	9909.94	7560.17	6272.89	9572.32	6797.64	5631.14	692	614.855	571.55	685.06	590.008	541.753	693.533	617.367	568.201	682.862	585.467	531.985
0	1	732.536	736.929	738.192	734.914	739.882	730.112	733.851	739.06	736.841	736.987	747.184	749.438	15905.3	8431.23	6736.54	12845.6	5382.94	4414.87	14403.1	6755.88	5371.94	14150	6619.78	5651.92	-163.279	-23.9807	16.5035	-106.611	13.8097	-19.4953	-125.409	29.3331	59.864	-118.681	28.2012	42.9397	64.7514	54.3231	50.9541	60.209	45.4153	40.6892	62.3909	48.739	45.4636	62.157	49.7759	47.9474
1	1	746.794	753.965	757.143	747.303	752.191	750.757	745.809	749.611	749.746	747.554	754.166	754.193	36061.5	29069.4	25183.5	34902	25561.7	21013.8	35913.8	27847.2	22628.2	35133.4	26360.9	20826.4	114.578	107.849	120.911	113.178	109.081	88.4676	125.838	126.774	117.117	122.518	144.986	145.875	125.559	113.113	105.303	123.779	106.882	96.8237	125.764	113.184	103.012	124.459	109.06	96.8181
0	0	9607.72	9584.85	9568.84	9605.74	9576.08	9553.62	9607.19	9583.88	9568.52	9603.56	9575.12	9556.41	1.49994e+06	839370	621054	1.40603e+06	675765	500484	1.5532e+06	906695	693608	1.39978e+06	721201	542138	-16707.5	-10895.3	-8875.13	-15970	-9599.23	-7811.68	-17144.7	-11567.8	-9490.81	-15904.6	-9868.35	-8168.4	243.713	191.727	174.751	237.647	182.628	167.765	248.062	199.422	180.76	236.998	183.52	169.633
0	0	9363.45	9330.69	9312.13	9358.92	9311.01	9276.31	9361.59	9322.32	9295.91	9354.74	9308.31	9283.61	2.05758e+06	980911	722128	1.7921e+06	787329	629809	2.10172e+06	1.01549e+06	732918	2.06763e+06	1.1106e+06	837751	-23893.5	-13844.1	-11177.5	-21777.5	-12078.5	-10313.9	-24350.6	-14350.5	-11419.3	-23729.5	-14226.3	-11652.5	379.686	282.898	257.534	362.221	270.077	255.244	385.69	291.886	263.771	376.735	281.765	259.389
1	0	7682.86	7613.04	7561.32	7678.19	7597.09	7538.27	7685.14	7617.56	7558.08	7674.77	7573	7486.42	4.38462e+06	3.1004e+06	2.44599e+06	4.21856e+06	2.78178e+06	2.1514e+06	4.36546e+06	2.98589e+06	2.25055e+06	4.14292e+06	2.60973e+06	1.98826e+06	-39502	-29384	-23764.8	-38257.2	-26710.2	-21015.3	-39390.9	-28702	-22321.1	-37794.4	-25282	-19266.8	1041.1	883.494	804.128	1020.12	837.962	753.711	1043.33	882.19	786.776	1020.4	830.927	740.913
0	0	9115.87	9023.17	8941.29	9109.68	8976.78	8872.15	9123.55	9038.07	8950.42	9110	8982.04	8866.15	4.61299e+06	3.37402e+06	2.7057e+06	4.41955e+06	2.77988e+06	2.09155e+06	4.53195e+06	3.37575e+06	2.60052e+06	4.37777e+06	2.81978e+06	2.40011e+06	-48139.8	-38296.4	-32691.6	-46840.6	-33209.4	-26948.9	-47678.8	-38434.1	-31542.7	-46483.2	-34026.6	-29883.7	679.167	612.15	580.069	669.319	572.274	536.983	673.618	606.937	562.434	665.736	587.082	572.807
0	1	9465.81	9485.87	9476.84	9459.57	9498.68	9519.67	9465.77	9491.73	9488.43	9481.56	9490.97	9467	1.31504e+06	332450	238415	1.56134e+06	996867	440155	1.41848e+06	436320	268187	945307	299158	205790	-13692.3	-5546.11	-4337.08	-15435	-10513	-5631.36	-14426.1	-6746.97	-4834.69	-10929	-5070.11	-3933.88	221.495	139.493	123.298	235.518	174.677	120.589	227.458	153.484	129.516	195.058	129.877	115.948
0	1	9275.27	9253.12	9220.97	9277.95	9262.99	9249.13	9280.16	9267.67	9247.55	9277.19	9234.79	9178.44	2.26494e+06	1.69849e+06	1.20529e+06	2.22347e+06	1.6525e+06	1.20928e+06	2.27484e+06	1.80355e+06	1.56124e+06	2.20941e+06	1.45453e+06	871420	-26846.9	-21184.1	-16121	-26350.5	-20389.8	-16006	-26855.4	-21773.1	-19235.4	-26230.9	-18593.5	-12839.6	433.919	372.609	323.683	425.123	354.825	310.76	430.742	366.822	341.164	423.731	344.383	297.883
1	1	9396.59	9407.07	9412.26	9388.31	9388.7	9393.1	9395.99	9385.19	9370.68	9406.64	9408.16	9378.71	296911	127930	78053.6	288216	125085	104155	303079	174049	147804	268462	108922	74626.1	-6275.85	-3334.45	-2258.81	-6141.67	-3198.95	-2675.33	-6385.8	-4139.18	-3658.28	-5816.96	-2907.11	-2092.91	191.522	134.679	110.199	189.504	132.933	118.924	193.414	151.245	143.149	181.63	123.28	106.802
0	1	9807.85	9824.9	9826.02	9815.05	9824.69	9817.11	9808.48	9827.1	9829.13	9808	9824.13	9825.03	808983	146512	93797.5	620732	98066.2	97693.6	953338	386598	129890	899889	335009	148084	-7582.41	-2281.85	-1725.24	-6067.69	-1789.12	-1770.55	-8535.74	-3998.49	-1915.33	-8202.28	-3755.1	-2207.92	96.6422	49.8759	43.2039	82.8138	44.9723	44.7634	102.289	60.1116	42.9142	100.101	59.696	46.3223
0	0	9849.5	9839.52	9832.46	9848.3	9834.37	9824.85	9849.78	9839.43	9831.83	9848.51	9835.82	9826.54	297135	155896	100940	278165	134036	89702.2	299827	163340	108256	264782	114084	64965.6	-4271.34	-2619.44	-1958.13	-4064.72	-2335.8	-1824.41	-4331.52	-2737.28	-2037.57	-3970.94	-2154.32	-1535.01	74.6478	56.6426	49.8975	72.3885	53.6721	49.2399	75.6215	58.5007	50.794	71.9056	52.3475	46.1023
1	0	9047.09	9037.94	9035.31	9057.47	9012.68	8955.4	9061.19	9023.09	8971.56	9058.64	9028.05	9000.84	2.1185e+06	1.66973e+06	1.39196e+06	1.64291e+06	943218	785691	1.67235e+06	992934	911590	1.64763e+06	1.02258e+06	938183	-25567.7	-21712.1	-19366.7	-22043	-15583.6	-13595.1	-22343.7	-16248.4	-15269.6	-22076.7	-16489.8	-15469.6	493.016	452.662	430.782	460.034	400.342	386.993	463.38	407.098	403.933	460.107	405.679	398.112
1	0	9740.08	9762.91	9754.88	9743.68	9795.34	9813.01	9743.68	9777.54	9766.97	9755.78	9762.02	9714.31	5.31918e+06	1.78227e+06	709476	5.54232e+06	2.78564e+06	1.40326e+06	5.21477e+06	1.36651e+06	677070	3.81791e+06	559792	576886	-40243.8	-16698.9	-9136.81	-41459.5	-22393.5	-13025.9	-39687.1	-13604.6	-8598.86	-30532.8	-7815.09	-8642.79	344.591	187.099	139.834	350.603	209.959	145.248	341.251	163.626	131.796	278.675	127.723	148.987
1	1	7668.98	7690.19	7663.98	7724.15	7819.66	7737.65	7711.08	7828.46	7793.15	7709	7741.17	7679.2	3.94526e+06	2.32979e+06	1.44401e+06	3.80249e+06	1.50427e+06	729736	4.00019e+06	2.31055e+06	1.27352e+06	3.65974e+06	1.62752e+06	975746	-39100.9	-25761.6	-16981.5	-38412.8	-17816.9	-8770.54	-39853.2	-25895.3	-15289.5	-37304.1	-19229	-11611.4	1104.43	854.544	710.431	1057.91	656.61	510.829	1091.02	773.706	589.205	1052.75	709.402	567.743
0	1	984.31	986.476	988.049	986.822	994.481	994.533	984.723	987.926	989.706	985.485	986.791	981.185	432166	360175	315035	423379	322965	247901	431688	356694	292100	423488	320905	244252	5408.97	4982.9	4628.55	5405.73	4761.69	4107.5	5420.13	4978.97	4396.63	5350.33	4582.13	3827.47	302.083	275.22	256.147	298.377	263.521	241.411	301.815	275.214	255.599	299.063	261.215	231.017
0	1	9997.72	9997.93	9998.14	9997.71	9997.99	9998.41	9997.7	9998.05	9998.02	9997.7	9998.03	9997.84	69.6155	13.44	8.46241	61.1466	10.2338	5.80004	64.0451	9.89484	8.85928	43.3177	8.22304	9.32365	-4.24406	-1.37194	-0.987988	-3.73053	-1.14549	-0.73998	-3.93058	-1.10596	-1.03602	-3.0405	-0.972689	-1.09573	0.285294	0.154725	0.125476	0.262438	0.140113	0.101272	0.273233	0.13562	0.132188	0.239745	0.126961	0.141538
1	0	1790.81	1769.82	1749.72	1787.57	1754.17	1721.62	1788.12	1761.05	1734.47	1787.91	1752.5	1720	2.00918e+06	1.62029e+06	1.38191e+06	1.98208e+06	1.51166e+06	1.20932e+06	2.02937e+06	1.6993e+06	1.44102e+06	1.97116e+06	1.49882e+06	1.23374e+06	11457.9	9809.16	8555.34	11302.3	8945.74	7214.79	11514	10079.3	8758.1	11396.8	9437.89	8161.72	781.444	706.761	654.526	776.619	685.11	617.733	784.502	719.178	661.591	773.767	674.029	607.363
0	0	9569	9567.79	9558.82	9564.65	9550.36	9533.15	9566.23	9558.63	9551.63	9571.93	9567.65	9550.84	2.77805e+06	1.36019e+06	870259	2.75741e+06	1.3696e+06	875725	2.8981e+06	1.43306e+06	871475	2.44671e+06	880884	612870	-26676.6	-15511.2	-11286.1	-26357.8	-15095.1	-10941.8	-27464.4	-16082.7	-11365.1	-24228.1	-11427.2	-8909.48	327.172	234.102	199.058	323.933	230.877	198.512	333.592	241.999	202.971	307.372	200.185	179.131
1	0	4268.51	4127.62	4044.61	4253.34	4068.71	3955.16	4266.04	4105.7	3975.98	4239.96	4011.18	3878.02	2.94064e+06	1.95004e+06	1.63832e+06	2.79504e+06	1.79019e+06	1.41682e+06	3.07409e+06	2.03664e+06	1.41258e+06	2.9027e+06	1.59097e+06	1.02548e+06	7429.16	6565.83	6319.43	7789.83	6211.41	5446.16	7226.84	6558.22	5535.33	6775.79	4103.29	1255.46	1019.14	819.995	740.377	995.993	775.817	685.642	1035.37	828.897	687.221	1003.06	730.901	603.529
0	0	9967.36	9966.87	9966.22	9968.82	9967.93	9966.28	9969.41	9968.89	9967.14	9968.72	9967.7	9965.3	113252	44950.4	46843.2	73804.8	12220	12324.8	73408.1	14687.6	12195.5	61537	12450.1	12123.6	-1325.99	-650.811	-615.645	-937.187	-289.156	-290.827	-961.23	-328.025	-290.565	-877.036	-294.008	-290.785	18.9354	12.2541	11.3987	15.0456	8.37635	8.54737	15.4509	8.82335	8.49081	14.9371	8.50645	8.68771
0	0	9876.42	9889.47	9886.42	9880.85	9891.13	9884.02	9870.77	9888.27	9895.72	9876.14	9889.06	9887.97	1.3207e+06	768830	587755	1.14057e+06	345582	142358	1.40607e+06	649394	291787	1.23517e+06	420535	169172	-10635	-6138.64	-5004.25	-9330.02	-3492.76	-2185.86	-11510.6	-6001.35	-3306.04	-10116.1	-4206.02	-2417.93	103.739	64.4997	58.0467	93.3268	48.78	41.8113	113.03	69.0834	48.4174	100.665	55.206	43.2013
0	0	9149.99	9118.94	9083.11	9142.73	9096.04	9051.15	9143.32	9107.26	9076.57	9144.37	9089.91	9032.17	5.14293e+06	3.32093e+06	2.49161e+06	5.18785e+06	3.53412e+06	2.65609e+06	5.41157e+06	4.04828e+06	3.18348e+06	4.90233e+06	2.73567e+06	2.02617e+06	-49858.5	-35984.6	-29267.4	-49976.5	-36717.4	-29330.6	-51756.7	-41420.9	-34515.3	-48257.4	-31605.7	-25515.1	653.398	540.845	489.69	653.315	543.289	486.812	670.076	586.927	532.504	642.454	513.259	470.602
1	1	9035.21	9146.84	9173.73	9089.78	9136.47	8960.72	9063.46	9136.79	9059.22	9063.16	9125.25	9107.18	3.8857e+06	2.34101e+06	1.52192e+06	3.6611e+06	740684	372482	3.52406e+06	587269	362579	3.2905e+06	937697	455128	-40305.6	-25291.5	-17433.3	-36970.3	-10715.2	-7208.69	-36745.1	-9490.8	-7315.36	-34887.6	-13904.5	-8924.55	590.363	398.541	311.636	527.609	257.664	242.113	543.692	251.297	238.609	526.064	312.039	264.772
0	0	8156.11	8074.55	8006.45	8147.01	8034.3	7940.16	8154.29	8072.58	7999.96	8144.73	8032.3	7935.95	5.30443e+06	4.0803e+06	3.49002e+06	5.19002e+06	3.70353e+06	2.99405e+06	5.38711e+06	4.25143e+06	3.41115e+06	5.19143e+06	3.7121e+06	2.951e+06	-54430.8	-43690.7	-37897.4	-53476.7	-40220.3	-33199.9	-55024.1	-45204.5	-37447.8	-53450.8	-40149.9	-32609	1123.71	998.76	936.524	1113.21	965.265	893.455	1132.47	1021.44	941.022	1112.49	963.27	885.94
0	0	8385.08	8359.39	8345.1	8379	8328.97	8301.73	8384.7	8353.88	8335.25	8384.7	8357.52	8348.87	1.03312e+07	9.07147e+06	8.22275e+06	1.01779e+07	8.41542e+06	7.50258e+06	1.03486e+07	8.97455e+06	8.19094e+06	1.01399e+07	8.52803e+06	7.63959e+06	-98925.8	-89594.4	-83071.9	-97800.8	-84459.7	-77260.5	-99031	-88878.8	-82714.5	-97580	-85444.3	-78529.9	1497.22	1412.93	1353.49	1488.45	1378.08	1318.32	1498.43	1409.45	1355.29	1483.19	1369.52	1304
0	0	7727.55	7687.86	7666.28	7746.7	7717.14	7660.96	7749.62	7745.09	7700.15	7745.83	7731.96	7688.41	5.55128e+06	4.25279e+06	3.52353e+06	5.12215e+06	2.44289e+06	1.37385e+06	5.33539e+06	2.95049e+06	1.7019e+06	5.16816e+06	2.70351e+06	1.54616e+06	-49526.1	-39635.6	-33839	-46827.4	-26010	-15985.5	-48256.7	-30701.4	-19700.3	-46983.1	-28316.8	-17949.5	1113.77	955.813	871.463	1073.77	788.32	660.912	1096.66	853.705	707.575	1073.09	795.626	647.641
1	0	3774.54	3808.08	3807.93	3782.82	3822.16	3789.57	3769.48	3803.19	3810.03	3781.54	3822.19	3798.78	454384	272944	173181	442223	212089	97642.1	472710	340639	252657	425684	222542	139533	-1965.57	-705.968	67.1906	-1932.74	-742.03	-243.757	-2220.38	-1962.72	-1665.56	-1877.31	-1032.77	-1107.76	350.814	286.244	239.778	345.486	259.854	185.571	354.933	305.959	265.825	340.949	259.957	208.29
1	0	7451.18	7389.32	7340.25	7444.71	7363.63	7292.82	7450.08	7387.59	7337.62	7441.5	7358.13	7287.05	2.04544e+06	1.57052e+06	1.40043e+06	2.00536e+06	1.50096e+06	1.30184e+06	2.07023e+06	1.61731e+06	1.41402e+06	1.99072e+06	1.51139e+06	1.3216e+06	-19288.9	-14816.1	-12920.8	-18913.5	-14023	-11516.7	-19470.3	-15240.4	-12975	-18805	-14151.4	-12068.4	897.727	803.743	762.897	889.396	789.526	751.046	902.108	811.819	767.461	887.106	778.789	732.001
0	0	9902.82	9917.5	9923.69	9906.25	9928.58	9937.51	9908.27	9926.03	9925.43	9914.6	9925.46	9916.07	526077	74546	64790.4	633081	253868	131968	561653	114355	75267.3	275842	61345.5	69544.2	-4445.69	-1168.63	-1046.97	-5030.43	-2168.33	-1197.73	-4664.13	-1433.61	-1086.46	-2719.52	-963.18	-1090.91	50.9919	24.517	22.0182	52.8829	26.517	17.4799	50.9915	23.8164	20.8145	36.7307	19.9463	22.5626
1	0	8674.32	8629.27	8597.97	8695.74	8664.44	8612.5	8700.43	8690.65	8643.01	8683.39	8597.16	8475.35	1.11772e+07	6.39081e+06	3.2127e+06	1.04576e+07	4.26556e+06	1.57108e+06	1.02751e+07	3.92105e+06	2.24612e+06	8.86511e+06	1.40397e+06	849233	-79490.4	-48608.8	-27954	-74672.7	-34804.8	-17421.2	-74473.4	-34934.6	-23334.3	-66210.2	-17394.6	-12371.1	885.219	634.984	481	837.28	526.726	411.448	850.933	559.584	471.919	797.708	448.674	395.663
1	0	3567.83	3575.03	3581.31	3570.61	3579.49	3568.63	3567.55	3569.3	3563.4	3569.91	3575.14	3565.1	764999	458014	301871	741723	444278	300720	775935	511381	347947	725029	358742	228561	-3574.68	-2561.38	-1631.53	-3810.15	-3402.73	-2485.99	-3744.34	-3319.39	-2544.24	-3360.16	-1311.49	-884.473	466.849	366.583	303.593	457.339	347.221	287.669	468.054	371.429	308.467	452.236	320.59	257.146
0	0	2353.61	2332.17	2318.05	2351.52	2319.44	2290.47	2356.13	2333.3	2308.81	2352.94	2320.95	2293.01	165408	108624	80486.3	157817	91495	66358.5	160935	100038	80749.2	151272	79069	59858.4	-1937.72	-1469.73	-1176.46	-1865.41	-1241.4	-921.409	-1874.65	-1253.65	-974.829	-1789.07	-1024.09	-813.11	218.733	179.472	159.674	214.851	171.664	147.88	217.947	180.772	165.211	211.758	163.287	144.641
1	0	2777.6	2702.93	2643.3	2763.76	2651.21	2570.87	2772.11	2674.8	2595.49	2760.75	2637.01	2539.95	1.6112e+06	1.31254e+06	1.12599e+06	1.56625e+06	1.17381e+06	1.0043e+06	1.60085e+06	1.23441e+06	1.00149e+06	1.55752e+06	1.09186e+06	808632	7883.92	6744.65	6056.31	7754	6343.02	5967.63	7882.54	6464.49	5325.66	7722.85	5599.5	4100.51	797.226	726.177	676.754	786.164	684.987	628.23	793.816	702.036	632.517	783.734	666.21	574.697
0	0	9724.76	9751.85	9766.17	9726.66	9749.97	9761.75	9721.49	9737.43	9744.61	9727.38	9753.22	9762.41	1.15392e+06	550277	326884	1.06799e+06	487723	277245	1.17722e+06	578618	382845	1.09379e+06	480284	242270	-12505.8	-6665.97	-4398.6	-11666.1	-6053.89	-4006.81	-12740.4	-7303.21	-5349.01	-11991.2	-6221.69	-3826.71	172.7	110.344	84.1827	163.861	103.692	81.6042	175.675	121.548	100.999	167.563	107.186	81.7206
0	0	9902.08	9893.9	9888.24	9901.42	9892.1	9885.76	9902.55	9894.94	9890.06	9901.26	9892.67	9886.73	34171.9	14360.5	10632.4	31784.5	11385.9	6723.45	34600.9	15457.1	10645	30708.6	10995.8	10795.4	-837.104	-462.045	-378.902	-789.302	-384.917	-286.561	-841.163	-480.018	-376.932	-773.316	-393.988	-364.679	25.2625	19.0429	17.6573	24.3002	17.303	15.6998	25.2101	19.0774	17.3636	24.15	17.8413	17.0762
1	0	5177.97	5063.16	4973.54	5166.82	5018.48	4903.72	5174	5041.21	4921.8	5156.58	4982.55	4846.44	2.63935e+06	1.98611e+06	1.74987e+06	2.56981e+06	1.86212e+06	1.61606e+06	2.67848e+06	2.10729e+06	1.74532e+06	2.56806e+06	1.78494e+06	1.42814e+06	12240.9	13462.1	12815.3	12422	13759.3	13419	11984.1	12378.9	11556.8	12217.7	12529.1	10847.4	1078.64	940.337	863.338	1063.91	901.844	815.632	1079.43	940.295	838.03	1059.97	874.53	761.449
1	1	3899.09	3850.14	3811.6	3887.95	3844.04	3837.3	3904.08	3859.09	3834.44	3904.47	3840.7	3769.18	692847	273737	164864	728287	378775	255456	653978	195677	143755	487164	169248	144223	-4759.15	-1364.58	-123.827	-5317.73	-2832.24	-1580.61	-4438.58	-685.19	-504.128	-2812.65	-127.187	-395.821	366.771	279.257	240.838	366.382	283.075	241.068	362.247	257.562	227.084	339.127	239.61	224.554
0	0	9470.07	9496.79	9522.5	9480.01	9490.75	9475.38	9478.42	9482.39	9468.17	9480.1	9495.45	9433.09	1.619e+07	7.80719e+06	5.43412e+06	1.64017e+07	8.67199e+06	5.61722e+06	1.54183e+07	4.33753e+06	2.76607e+06	1.2019e+07	1.67169e+06	1.46567e+06	-108889	-57192.7	-41276	-109410	-64225.3	-46431.2	-104383	-39800.3	-29176.6	-85076.3	-20415.8	-19697.3	843.495	517.542	403.411	838.881	569.895	474.46	814.974	444.099	377.672	703.556	302.626	316.991
0	0	9975.1	9975.89	9974.83	9975.28	9978.74	9978.82	9976.28	9978	9977.15	9977.43	9977.43	9975.99	381574	79174	46527.3	376765	69478.1	41089.6	297739	43750.9	31691.8	190236	30701.6	33114.4	-2902.18	-902.36	-679.893	-2877.86	-790.605	-565.661	-2365.83	-592.22	-500.212	-1610.07	-492.171	-528.908	25.8085	12.7982	11.5414	25.689	11.1515	9.40722	22.2497	9.90753	9.34911	16.8827	9.26286	9.90361
1	0	8148.99	8095.27	8053.7	8140.47	8057.17	7990.9	8145.54	8078.16	8019.55	8135.84	8040.07	7971.73	1.84393e+06	1.41756e+06	1.16305e+06	1.78251e+06	1.2126e+06	927590	1.84895e+06	1.43224e+06	1.14837e+06	1.81395e+06	1.29786e+06	1.0542e+06	-23109.6	-18374.1	-15313.1	-22469	-15918.8	-12314	-23153.5	-18495.6	-15020.8	-22753.5	-16719.5	-13528.9	732.523	655.037	604.793	722.906	614.768	549.469	734.197	657.727	598.77	727.544	629.463	572.091
1	1	8599.61	8586.54	8558.97	8599.76	8563.61	8512.12	8595.43	8577.85	8551.94	8600.21	8579.06	8538.47	3.20097e+06	1.91817e+06	1.31309e+06	3.13152e+06	1.75889e+06	1.20966e+06	3.28899e+06	2.20172e+06	1.59417e+06	3.04373e+06	1.51464e+06	993482	-35757.8	-23863.4	-17784.6	-34971.3	-21584.1	-15831.1	-36485.6	-26159.7	-19944.5	-34492	-20020.3	-14249.3	713.406	558.055	482.141	697.967	520.59	455.259	722.22	577.243	496.895	696.546	508.929	434.188
0	0	7797.61	7732.45	7670.09	7784.71	7692.06	7616.96	7788.28	7703.76	7632.03	7787.58	7674.28	7573.25	5.31735e+06	3.9424e+06	3.10099e+06	5.26042e+06	3.81651e+06	3.08445e+06	5.37218e+06	4.05413e+06	3.23424e+06	5.10598e+06	3.2764e+06	2.52146e+06	-50986.5	-39800.2	-32232.6	-50447.7	-38198.4	-31551.5	-51268	-40158.4	-32566.8	-49357.8	-33515.2	-25906.9	1137.45	980.154	891.382	1126.88	954.912	876.405	1144.43	989.993	896.153	1117.43	909.379	815.193
1	0	9701.63	9733.67	9738.4	9695.86	9718.33	9718.07	9698.24	9725.74	9729.84	9714.86	9738.38	9729.19	2.94101e+06	1.35213e+06	704550	3.1933e+06	1.99425e+06	1.38975e+06	3.00633e+06	1.40676e+06	792853	2.34811e+06	502786	290132	-24294.5	-12455.5	-7493.01	-26016	-16901	-12347.4	-24792.3	-13139.3	-8690.01	-20024.5	-6429.18	-4675.79	249.092	151.928	113.107	261.327	184.575	149.283	253.752	160.858	127.154	215.161	109.467	96.0167
0	1	9785.23	9789.02	9769.26	9774.16	9779	9781.04	9781.99	9799	9786.16	9798.55	9780.7	9742.94	3.95573e+06	765064	480089	4.63588e+06	1.80483e+06	881387	4.42854e+06	1.16408e+06	604485	2.41197e+06	450953	536347	-29227	-8842.95	-6850.2	-33718.6	-16113.5	-9724.63	-32363.4	-10965.2	-7573.22	-19376.8	-6460.55	-7688.55	251.104	123.325	114.21	283.3	174.166	131.955	272.541	130.874	114.281	185.896	108.03	128.889
0	0	5940.41	5833.87	5735.65	5932.07	5788.64	5643.42	5940.12	5840.08	5744.08	5927.32	5780.89	5647.55	7.24406e+06	5.75913e+06	5.17727e+06	7.13955e+06	5.56166e+06	4.8755e+06	7.42584e+06	6.21724e+06	5.46813e+06	7.13719e+06	5.63991e+06	4.95508e+06	-27759.8	-21718.7	-18692.7	-27456.8	-20728.7	-16068.5	-28561	-24403.9	-21034	-27516.6	-21781.1	-18414.1	1963.47	1760.53	1659.09	1947.97	1720.65	1593.42	1978.27	1802.67	1680.92	1946.52	1719	1595.8
0	0	2681.85	2676.79	2631.28	2674.59	2630.07	2574.88	2671.28	2651.6	2619.83	2685.4	2650.04	2566.42	1.29746e+06	667892	396060	1.3058e+06	657918	339477	1.38354e+06	887165	618432	1.21932e+06	457173	275557	-1632.42	1129.1	2698.03	-2653.27	-2777.21	-1305.48	-2611.5	-3857.19	-3140.61	-1453	826.244	1047.92	600.771	431.876	337.16	601.879	422.95	316.185	622.809	506.842	419.711	585.718	376.622	307.17
1	0	9650.35	9606.72	9574.42	9641.12	9576.22	9540.5	9648.83	9598.94	9564.96	9646.95	9597.48	9554.54	1.19288e+06	568945	362690	1.03676e+06	230587	216050	1.18888e+06	452875	218028	1.17845e+06	608395	291538	-14041.3	-8242.52	-6030.44	-12606.8	-4617.72	-4601.27	-13989.2	-6954.75	-4587.43	-13844.9	-8486.21	-5441.16	211.214	161.638	142.824	198.576	128.58	134.703	210.816	149.268	131.465	208.915	163.899	141.765
1	0	4301.05	4264.72	4227.01	4302.24	4265.4	4227.48	4307.87	4290.32	4269.04	4307.13	4270.5	4217.02	161643	85651.9	61815.8	155123	84867.7	58195.7	161801	91219.9	73869	147402	66547.5	59080.3	1912.7	942.216	713.593	1938.98	1123.64	851.087	1978.71	1218.18	1056.53	1753.93	789.709	868.644	215.301	167.203	142.281	209.801	159.99	134.857	214.515	167.027	153.178	207.332	147.288	132.428
0	0	799.804	805.77	811.824	804.894	813.741	807.704	803.079	811.798	810.265	802.581	813.246	816.386	64585.1	42569.8	30309.4	59098.8	30098.7	23380.2	61682.6	35980.4	24132.8	59777.7	27770.7	14725	-58.6595	-107.319	-150.944	-17.68	15.6516	-109.156	-5.34438	-17.6166	-80.0895	-26.9752	-103.519	-94.4157	141.767	112.313	96.7651	135.622	96.0051	81.8596	139.235	106.846	87.8185	136.881	97.0358	74.2074
0	0	9127.55	9176.54	9190.96	9151.34	9215.85	9212.84	9132.34	9183.97	9205.46	9135.11	9194.72	9205.52	7.7883e+06	4.91338e+06	3.14305e+06	7.09316e+06	3.29754e+06	1.81871e+06	7.71901e+06	5.01705e+06	3.71774e+06	7.5406e+06	4.49551e+06	2.99138e+06	-65722.3	-44822.8	-31409.7	-60673.1	-32287.4	-20930.6	-65088.9	-44924.5	-34347.2	-63746.4	-40682.7	-28783.6	748.244	560.435	447.504	700.561	447.745	356.769	742.256	557.632	457.485	727.678	512.227	408.61
1	1	712.27	697.296	687.488	709.614	685.861	676.616	711.379	692.618	679.942	710.032	693.544	687.08	22803.5	16125.4	12326	21535.4	10582.9	6997.2	22801.3	16057.9	11717.3	22383.1	15995.1	12613	679.039	539.113	420.41	650.658	360.417	244.733	675.855	539.375	410.094	677.356	551.389	449.842	84.2665	71.3497	62.1181	82.1066	60.0475	49.7598	83.9017	68.3249	56.6682	82.8993	67.7554	59.5946
1	0	5553.66	5543.86	5527.61	5559.67	5542.4	5495.96	5557.38	5559.89	5544.79	5558.35	5558.93	5539.61	2.06744e+06	1.56203e+06	1.31907e+06	1.97306e+06	1.34363e+06	1.03063e+06	2.03718e+06	1.4968e+06	1.15507e+06	1.97908e+06	1.34223e+06	999181	-6567.25	-5346.43	-5087.86	-6125.72	-4101.05	-3181.91	-6323.46	-4985.3	-3922.24	-6369.27	-5093.02	-3927.67	894.336	763.663	684.373	874.414	708.637	618.991	890.707	763.457	670.159	876.704	710.069	614.264
0	0	9994.51	9995.68	9995.13	9994.24	9997.65	9999.95	9994.3	9995.76	9995.31	9995.27	9995.42	9994.56	2015.18	247.241	278.027	2067.06	77.0545	0.00417754	2207.54	242.769	268.166	1179.26	262.048	310.553	-55.4749	-12.5927	-14.1638	-58.0031	-4.77871	-0.00208932	-59.6951	-12.3645	-13.6604	-35.242	-13.3482	-15.8243	1.65366	0.689508	0.775958	1.75307	0.315988	0.00104521	1.75687	0.676961	0.748252	1.17998	0.73107	0.867438
0	0	8085.79	8024.6	7970.49	8077.79	7987.8	7913.35	8078.41	8009.83	7950.63	8073.24	7981.47	7899.02	6.34081e+06	4.0092e+06	3.02599e+06	6.16835e+06	3.64276e+06	2.60618e+06	6.65705e+06	4.95828e+06	3.85376e+06	6.17278e+06	3.67542e+06	2.59835e+06	-58673.3	-40733.6	-32475.3	-57284.1	-37605.4	-28905.8	-60687.3	-47405.3	-38604.5	-57392.3	-37610.5	-28002.6	1103.51	904.386	821.027	1084.8	876.414	799.346	1124.82	970.194	883.857	1091.19	872.781	768.626
0	0	1526.36	1546.55	1566.89	1541.58	1573.31	1526.57	1532.25	1577.22	1577.84	1533.08	1563.12	1547.75	259527	168126	135598	239680	124163	89888.2	254914	159497	121800	244226	137916	120824	1463.5	708.818	168.838	1533.42	1481.06	1087.53	1582.15	1611.97	1617.13	1441.87	740.065	799.592	325.496	260.246	231.552	311.13	217.817	179.238	322.001	252.417	217.906	316.575	241.361	215
1	1	1352.57	1343.85	1332.35	1350.87	1334.71	1318.89	1348.66	1338.72	1330.09	1349.52	1337.75	1326.69	260275	156362	126494	248695	141101	110674	275608	203048	163782	252763	150603	123794	-2245.14	-1381.76	-1212.6	-2256.5	-1460.84	-1103.84	-2520.55	-2141.94	-1784.22	-2317.58	-1596.06	-1382.07	253.001	208.258	189.47	248.373	198.063	178.047	258.531	227.887	208.77	250.884	206.287	189.291
0	0	9993.73	9994.74	9994.58	9993.77	9994.34	9994.26	9993.53	9994.67	9994.92	9993.87	9994.52	9994.1	184.654	23.646	24.0087	128.978	28.5361	24.3324	192.765	41.4797	28.9823	172.921	23.099	25.9642	-10.7018	-2.67778	-2.70485	-8.29579	-3.06863	-2.74281	-11.176	-3.61703	-2.87116	-9.93987	-2.62419	-2.92651	0.724778	0.342033	0.347091	0.631641	0.376256	0.356546	0.754114	0.382838	0.338309	0.676888	0.342036	0.376386
1	1	1635.31	1616.3	1613.03	1631.28	1616.87	1663.89	1640.84	1630.44	1634.78	1637.3	1620.27	1625.89	19436.3	12139.7	8831.09	18436.8	10102	8923.55	20245.1	16075	12559.9	19548.5	13954.2	9985.7	123.035	-35.7647	-254.39	106.237	-109.221	-248.196	125.987	82.9033	5.19798	122.772	69.2224	-28.1116	96.2112	78.5618	66.9325	93.6971	69.8587	57.3648	98.1215	88.8288	78.0748	96.6945	82.4627	69.0253
0	0	9578.54	9536.27	9502.89	9573.75	9517.63	9471.4	9580.73	9537.92	9508.33	9574.24	9524.26	9498.69	241271	67647.5	55033.6	189558	78216.2	44118	239802	79801.7	60913.3	239440	64326.6	54728.8	-4464.6	-1979.32	-1656.39	-3903.17	-2073.78	-1416.51	-4465.68	-2187.22	-1841.5	-4326.28	-1897.34	-1625.12	125.397	89.9075	84.3733	118.303	90.6818	82.0304	125.415	92.6405	89.1846	122.644	88.4253	82.1524
0	0	7846.18	7667.75	7543.34	7824.84	7601.31	7494.92	7844.83	7671.34	7553.07	7821.34	7571.98	7424	1.85081e+07	1.54182e+07	1.27897e+07	1.81796e+07	1.3873e+07	1.06273e+07	1.85591e+07	1.59003e+07	1.41507e+07	1.82378e+07	1.45606e+07	1.22023e+07	-154410	-131062	-110131	-152149	-119095	-93433.9	-154754	-134534	-120088	-152459	-123203	-103479	2209.1	2011.61	1851.26	2192.64	1922.18	1693.52	2216.6	2049.4	1939.54	2193.64	1961.99	1818.38
0	0	9526.12	9594.5	9611.09	9539.87	9604.75	9615.67	9535.51	9600.46	9604.45	9548.73	9594.66	9582.64	573221	167898	89165.8	581035	208405	97622.3	614148	285208	137761	490876	130257	103411	-9409.65	-3805.22	-2434.08	-9264.03	-4169.19	-2518.16	-9674.52	-4976.22	-2918.32	-8236.06	-3019.75	-2616.08	204.221	115.621	90.5883	196.324	116.156	90.3257	202.458	122.896	94.7056	182.574	100.199	95.6109
0	0	7044.29	7055.35	7023.15	7055.89	7037.43	6944.7	7046.44	7037.43	6980.14	7053.21	7023.46	6904.04	7.26131e+06	5.90643e+06	4.6537e+06	7.01422e+06	5.06093e+06	3.91606e+06	6.97533e+06	4.92597e+06	3.51212e+06	6.69958e+06	3.83094e+06	2.18074e+06	-55362.7	-47194.9	-38850	-54047.7	-41943.3	-34295.1	-53616	-40764.4	-30959.1	-52035.7	-33201.7	-20270.9	1272.32	1078	962.241	1241.42	987.665	866.729	1257.14	1009.73	877.459	1221.02	931.16	810.663
0	0	7758.09	7690.5	7620.01	7748.46	7633.2	7510.11	7754.56	7684.66	7609.49	7748.89	7657.86	7564.47	5.43204e+06	4.55765e+06	4.17927e+06	5.32732e+06	4.2781e+06	3.69543e+06	5.54803e+06	4.81421e+06	4.30436e+06	5.38059e+06	4.46977e+06	4.03987e+06	-53044.7	-45785.3	-41731.8	-52110.2	-42494.2	-35996.3	-53706.4	-47330	-42365.3	-52567.6	-44670.7	-40030.7	1336.8	1241.4	1188.16	1323.54	1196.89	1114.85	1344.51	1256.73	1193.01	1331.25	1230.06	1170.31
1	0	6288.32	6289.15	6290.12	6295.02	6256.1	6214.4	6279.89	6242.08	6222.56	6277.18	6255.61	6260.44	5.56053e+06	4.15933e+06	3.34198e+06	5.00054e+06	2.61084e+06	2.10266e+06	5.22167e+06	2.96209e+06	2.25896e+06	5.1455e+06	2.80347e+06	1.99281e+06	-27710.2	-23909.5	-20791.2	-24897.3	-13618.2	-11062	-25102.4	-13824.9	-10804.6	-25561.5	-15413.4	-10789.9	1443.39	1171.74	1024.01	1396.32	1050.06	958.263	1434.73	1156.69	1032.11	1404.43	1034.39	926.784
1	0	8664.54	8624.6	8592.27	8662	8593.98	8528.94	8669.98	8626.03	8579.44	8666.6	8612.39	8557.56	2.9205e+06	2.2809e+06	1.91934e+06	2.85339e+06	2.0679e+06	1.65005e+06	2.90454e+06	2.10882e+06	1.64263e+06	2.80088e+06	1.8706e+06	1.46049e+06	-36686.9	-29940.9	-25869.3	-35976.9	-27381.3	-22506.6	-36531.7	-28246.3	-22984.2	-35540.9	-25579.3	-20631.2	752.521	666.427	618.651	741.136	635.273	582.853	748.789	644.856	584	735.982	612.15	554.609
0	0	9668.9	9700.28	9697.8	9667.04	9696.57	9698.65	9663.66	9698.78	9705.95	9680.78	9704.79	9674.99	6.43333e+06	2.17239e+06	1.12942e+06	7.03972e+06	3.03442e+06	1.60724e+06	7.04389e+06	1.93629e+06	1.06475e+06	4.72634e+06	734486	677175	-45591	-18177.5	-12120.4	-49184.7	-24205.9	-15391.6	-49615.8	-18089.4	-11735	-35425.1	-9445.1	-9348.77	381.142	198.397	164.65	402.143	238.394	185.03	409.029	208.617	161.547	318.311	146.688	153.79
1	1	1147.33	1106.76	1079.53	1142.05	1087.46	1049.64	1147.42	1102.69	1064.92	1142.08	1085.16	1047.11	1.17839e+06	858289	714442	1.14285e+06	795533	623260	1.18379e+06	854631	666970	1.13915e+06	756424	580393	12180.5	9335.43	7972.31	11906.7	8793.36	7148.5	12251.8	9381.22	7551.98	11872.5	8376.68	6626.32	523.744	462.878	425.91	517.534	442.001	394.859	524.986	462.371	413.984	516.855	436.547	386.433
0	1	9756.01	9781.85	9786.36	9763.48	9808.63	9815.31	9769.53	9794.49	9780.63	9783.66	9802.26	9781.93	3.6713e+06	2.05637e+06	1.40052e+06	3.20564e+06	952055	402689	2.95624e+06	668849	428305	2.41569e+06	542560	345488	-30548	-18998.4	-13976.1	-27485.6	-10186	-5650.55	-25666.4	-8197.4	-6231.49	-21553.8	-6835.16	-5496.45	288.232	201.373	163.619	266.958	130.688	94.1073	252.343	119.976	107.931	218.889	105.368	101.424
[truncated: 304 more columns]
