# Supplementary material for: Radiomics models based on multisequence MRI for predicting PD-1/PD-L1 expression in hepatocellular carcinoma
Source: Sci Rep. 2023 May 12;13:7710. doi: 10.1038/s41598-023-34763-y (PMC10182068; doi:10.1038/s41598-023-34763-y)
Supplement: Supplementary file 1 — Supplementary Information. [file 41598_2023_34763_MOESM1_ESM.zip › Supplementary material-Raw data/t2-mydata.xlsx]

## Sheet: Sheet1
PD-1分组	PD-L1分组	F1-GrayLevelCooccurenceMatrix25	F1-GrayLevelCooccurenceMatrix25	F1-GrayLevelCooccurenceMatrix25	F1-GrayLevelCooccurenceMatrix25	F1-GrayLevelCooccurenceMatrix25	F1-GrayLevelCooccurenceMatrix25	F1-GrayLevelCooccurenceMatrix25	F1-GrayLevelCooccurenceMatrix25	F1-GrayLevelCooccurenceMatrix25	F1-GrayLevelCooccurenceMatrix25	F1-GrayLevelCooccurenceMatrix25	F1-GrayLevelCooccurenceMatrix25	F1-GrayLevelCooccurenceMatrix25	F1-GrayLevelCooccurenceMatrix25	F1-GrayLevelCooccurenceMatrix25	F1-GrayLevelCooccurenceMatrix25	F1-GrayLevelCooccurenceMatrix25	F1-GrayLevelCooccurenceMatrix25	F1-GrayLevelCooccurenceMatrix25	F1-GrayLevelCooccurenceMatrix25	F1-GrayLevelCooccurenceMatrix25	F1-GrayLevelCooccurenceMatrix25	F1-GrayLevelCooccurenceMatrix25	F1-GrayLevelCooccurenceMatrix25	F1-GrayLevelCooccurenceMatrix25	F1-GrayLevelCooccurenceMatrix25	F1-GrayLevelCooccurenceMatrix25	F1-GrayLevelCooccurenceMatrix25	F1-GrayLevelCooccurenceMatrix25	F1-GrayLevelCooccurenceMatrix25	F1-GrayLevelCooccurenceMatrix25	F1-GrayLevelCooccurenceMatrix25	F1-GrayLevelCooccurenceMatrix25	F1-GrayLevelCooccurenceMatrix25	F1-GrayLevelCooccurenceMatrix25	F1-GrayLevelCooccurenceMatrix25	F1-GrayLevelCooccurenceMatrix25	F1-GrayLevelCooccurenceMatrix25	F1-GrayLevelCooccurenceMatrix25	F1-GrayLevelCooccurenceMatrix25	F1-GrayLevelCooccurenceMatrix25	F1-GrayLevelCooccurenceMatrix25	F1-GrayLevelCooccurenceMatrix25	F1-GrayLevelCooccurenceMatrix25	F1-GrayLevelCooccurenceMatrix25	F1-GrayLevelCooccurenceMatrix25	F1-GrayLevelCooccurenceMatrix25	F1-GrayLevelCooccurenceMatrix25
		T2 0-1AutoCorrelation	T2 0-4AutoCorrelation	T2 0-7AutoCorrelation	T2 45-1AutoCorrelation	T2 45-4AutoCorrelation	T2 45-7AutoCorrelation	T2 90-1AutoCorrelation	T2 90-4AutoCorrelation	T2 90-7AutoCorrelation	T2 135-1AutoCorrelation	T2 135-4AutoCorrelation	T2 135-7AutoCorrelation	T2 0-1ClusterProminence	T2 0-4ClusterProminence	T2 0-7ClusterProminence	T2 45-1ClusterProminence	T2 45-4ClusterProminence	T2 45-7ClusterProminence	T2 90-1ClusterProminence	T2 90-4ClusterProminence	T2 90-7ClusterProminence	T2 135-1ClusterProminence	T2 135-4ClusterProminence	T2 135-7ClusterProminence	T2 0-1ClusterShade	T2 0-4ClusterShade	T2 0-7ClusterShade	T2 45-1ClusterShade	T2 45-4ClusterShade	T2 45-7ClusterShade	T2 90-1ClusterShade	T2 90-4ClusterShade	T2 90-7ClusterShade	T2 135-1ClusterShade	T2 135-4ClusterShade	T2 135-7ClusterShade	T2 0-1ClusterTendendcy	T2 0-4ClusterTendendcy	T2 0-7ClusterTendendcy	T2 45-1ClusterTendendcy	T2 45-4ClusterTendendcy	T2 45-7ClusterTendendcy	T2 90-1ClusterTendendcy	T2 90-4ClusterTendendcy	T2 90-7ClusterTendendcy	T2 135-1ClusterTendendcy	T2 135-4ClusterTendendcy	T2 135-7ClusterTendendcy
0	0	9437.82	9481.41	9464.35	9474.65	9529.28	9438.05	9469.14	9539.18	9507.17	9476.35	9580.05	9564.76	2.74178e+06	1.01722e+06	416459	1.88043e+06	289029	306804	2.32246e+06	806631	317195	2.25901e+06	536206	156322	-29098.4	-13362.1	-7766.98	-21386.5	-5792.52	-6404.42	-25434	-10543.7	-6245.92	-24385.2	-7608.66	-3629.59	391.57	238.225	191.589	313.612	152.674	178.496	352.794	192.15	162.802	336.534	152.976	114.657
0	0	9298.09	9316.76	9325.14	9296.75	9311.71	9312.6	9290.49	9297.52	9302.58	9293.27	9304.47	9307.78	1.91979e+06	532915	279527	2.04555e+06	811670	451473	2.19047e+06	1.1605e+06	837834	1.58392e+06	337708	254173	-16787.3	-6588.42	-4638.64	-17601.9	-9003.76	-6097.56	-18623.9	-11107.2	-8603.97	-14486.3	-5206.64	-4459.75	248.346	163.232	143.749	251.612	181.463	156.119	262.912	198.327	174.776	232.14	154.33	143.078
1	1	8506.36	8592.7	8580.61	8529.28	8629.18	8539.78	8510.41	8629.02	8661.67	8549.87	8631.4	8479.59	681323	353952	243168	621070	368032	280053	705091	370629	190590	568702	237613	146743	-11082.7	-6125.92	-4518.66	-10327.1	-6691.85	-5055.53	-11370.7	-6467.2	-3809.09	-9540.74	-4750.05	-2555.94	447.079	296.523	260.715	425.056	305.385	268.455	447.405	291.135	226.331	396.351	256.3	213.938
0	0	4321.77	4284.35	4256.65	4318.57	4279.45	4245.53	4320.31	4273.34	4235.29	4312.25	4251.87	4202.95	1.72745e+07	1.6388e+07	1.58834e+07	1.71696e+07	1.62661e+07	1.57114e+07	1.72824e+07	1.63187e+07	1.57086e+07	1.70629e+07	1.58865e+07	1.50944e+07	-44546.6	-50665.3	-53217.1	-45593.5	-52202.9	-53523.9	-44237.3	-49563	-51344.1	-45641.1	-51397.5	-53888.9	3061.2	2972.59	2919.5	3051.87	2961.64	2908.03	3063.33	2972.64	2916.95	3041.52	2925.88	2845.08
0	0	4019.95	4010.5	4008.07	4020.34	4017.07	4004.48	4023.5	4017.74	4014.35	4017.83	4017.49	4025.53	780546	486088	349534	721142	405547	254087	791033	486002	322612	714328	367015	210719	-862.691	-954.058	-1017.75	-704.777	-88.5158	150.995	-995.77	-1208.92	-1475.52	-1064.13	-1743.93	-1618.58	420.9	336.61	293.26	402.443	300.085	244.047	420.369	323.693	268.625	402.594	297.018	234.967
0	0	9885.36	9893.45	9896.93	9884.66	9892.27	9895.32	9880.5	9884.29	9886.38	9885.67	9893.62	9897.38	350590	104168	77804.8	358590	110785	76153.5	462048	296637	205269	325292	109630	80909.2	-3764.73	-1807.05	-1511.87	-3804.3	-1861.39	-1492.53	-4585.62	-3307.62	-2614.48	-3561.09	-1795.78	-1487.89	57.3774	39.7245	35.8829	57.5555	40.2251	35.8598	64.4833	53.0981	47.2286	55.536	39.1331	35.0567
0	1	2816.2	2824.16	2809.54	2818.39	2831.49	2803.49	2811.26	2807.42	2807.42	2816.93	2813.7	2780.9	320080	126678	105391	297824	123947	95835.5	369271	154779	112261	272742	103013	82284.4	-434.423	133.491	261.677	-415.118	56.6516	-101.172	-880.122	263.016	80.2185	-273.556	430.34	321.104	284.238	192.023	170.404	270.514	191.327	171.492	293.772	195.181	177.302	263.892	169.89	159.406
1	1	574.589	577.83	577.787	576.338	575.877	574.811	574.387	572.432	571.294	574.867	576.255	569.247	9313.61	4760.7	2721.8	7942.4	1945.59	2646.16	8565.11	2877.46	1613.76	8159.41	2948.75	1875.75	217.02	95.3863	28.3584	196.658	75.0485	101.085	208.696	90.005	59.2182	197.464	76.6502	21.0657	40.7491	31.0192	24.4346	36.8199	20.6148	22.0622	38.6665	24.516	20.6119	38.1388	26.7383	21.8463
1	1	1591.92	1616.71	1625.65	1598.53	1618.81	1612.63	1594.23	1615.2	1623.2	1597.82	1628.81	1639.49	134196	94631.4	77890.2	126025	81215.8	65461.5	133242	94299.8	77449.2	125949	80345.1	63312.9	-2320.96	-1908.16	-1555.65	-2238.65	-1675.43	-1325.11	-2267.19	-1810.94	-1503.47	-2232	-1590.55	-1188.02	195.418	152.643	133.21	187.793	141.605	125.972	194.626	158.514	140.588	187.628	140.693	122.565
0	0	4832.89	4788.45	4770.74	4837.28	4814.94	4778.12	4841.66	4815.5	4795.45	4826.46	4785.03	4774.33	1.18805e+06	673866	482954	1.11209e+06	627249	470679	1.25071e+06	637575	463593	1.04621e+06	484556	315822	4012.13	2859.21	1949.07	3879.45	2179.17	2258.37	3568.97	2925.66	2091.97	3857.16	2483.25	1327.86	547.495	419.939	364.364	525.824	392.342	349.856	549.202	406.093	351.499	514.64	361.884	305.952
0	1	9232.24	9316.06	9350.53	9241.1	9329.25	9366.94	9227.02	9301.74	9331.16	9246.41	9321.83	9324.17	1.22843e+06	433595	270678	1.17892e+06	556736	376372	1.37167e+06	742738	540774	1.09986e+06	462309	309716	-16821.3	-7890.29	-5658.98	-16321.6	-9098.84	-6715.86	-18181.1	-11171	-8642.6	-15322.9	-7846.95	-6049.96	337.308	214.985	177.074	328.989	222.452	182.559	351.296	250.826	211.816	315.292	206.872	183.057
1	0	8468.69	8482.85	8485.7	8472.26	8485.18	8478.73	8466.75	8479.79	8482.76	8468.48	8491.33	8488.33	4.43313e+06	3.14979e+06	2.75394e+06	4.10111e+06	2.72838e+06	2.36233e+06	4.5171e+06	3.31994e+06	2.73553e+06	4.36251e+06	3.12853e+06	2.55988e+06	-46647.2	-36359.2	-32515.7	-44164	-32614.3	-28940.3	-47046.2	-37145.8	-32052.1	-45712.4	-35381.9	-30370.6	871.169	747.094	694.47	843.157	702.538	651.885	874.099	750.015	686.459	854.377	718.744	657.517
0	0	6118	6117.17	6103.68	6119.06	6123.71	6112.23	6113.81	6103.95	6085.1	6112.09	6079.88	6027.92	6.46558e+06	6.1169e+06	5.95566e+06	6.42464e+06	6.03878e+06	5.81062e+06	6.49071e+06	6.15295e+06	5.9341e+06	6.40622e+06	6.01371e+06	5.75446e+06	-33999.6	-33420.6	-33092.1	-34097.8	-33651.7	-32967.4	-34087.5	-33456.4	-32809.2	-33809.8	-32740.2	-31731.3	1686.2	1623.87	1592.43	1677.2	1606.65	1566.76	1689.33	1629.89	1591.49	1676.88	1607.09	1561.89
0	0	3581.02	3614.55	3629.49	3592.6	3640.48	3656.88	3588.32	3632.73	3646.87	3587.86	3618	3597.48	988243	642504	474578	963229	573311	441699	972759	567020	395388	859179	434280	285526	-5595.33	-3941.36	-2963.52	-5706.44	-3843.32	-3601.01	-5498.59	-3201.84	-2583.02	-4727	-2226.57	-1112.89	540.622	432.484	372.64	526.206	407.355	360.449	535.122	412.71	352.786	511.517	372.066	316.314
0	0	9411.46	9493.72	9480.94	9451.99	9537.84	9504.29	9421.66	9535.12	9530.28	9451.23	9557.24	9521.3	1.53995e+06	594067	482170	1.10099e+06	239483	160745	1.61528e+06	412470	255081	1.28558e+06	358056	189833	-19909.1	-9239.16	-7793.91	-15513.3	-5063.69	-3984.19	-20615.9	-7127.71	-5272.51	-17180.5	-6131.79	-4132.5	338.762	199.74	181.66	286.272	144.836	134.759	343.304	168.291	146.985	299.144	147.794	130.781
0	0	8417.38	8561.84	8642.74	8439.48	8616.48	8661.66	8417.85	8584.78	8653.91	8441.42	8640.82	8689.82	1.68207e+06	777045	513868	1.77281e+06	941183	683944	1.79231e+06	977838	741465	1.55481e+06	710346	409335	-22173.7	-12323.3	-9213.49	-22649.5	-13813.2	-10786.2	-23144.2	-14540.2	-11061.9	-20802.1	-11414.3	-7469.68	637.997	445.695	375.485	624.59	437.374	371.005	649.343	462.334	375.458	609.197	400.755	324.282
1	0	8693.19	8753.9	8796.62	8705.65	8802.79	8867.18	8687.73	8752.64	8810.68	8695.52	8766.67	8812.57	2.45025e+06	1.53714e+06	1.21578e+06	2.35467e+06	1.35138e+06	989089	2.67844e+06	1.96749e+06	1.55863e+06	2.37022e+06	1.486e+06	1.17013e+06	-28905.8	-20574.5	-17364.4	-27929.9	-18210.5	-14213.8	-30557.9	-23905.2	-19856.8	-28139.4	-19848.1	-16640	602.984	492.504	441.414	587.045	444.703	373.137	618.2	519.478	454.203	591.547	476.449	424.025
0	0	8959.72	8964.09	8973.45	8962.82	8982.14	8994.9	8958.61	8968.23	8979.49	8956.44	8959.39	8965.68	2.18251e+06	1.23586e+06	906898	1.94567e+06	935369	684771	2.26944e+06	1.34385e+06	975861	2.156e+06	1.28258e+06	965898	-24939.1	-16454.5	-13162.8	-23041.9	-13612.2	-10858	-25678.5	-17488.5	-13809.8	-24490.8	-16334.6	-13324	470.094	373.828	332.528	449.647	338.397	300.514	477.492	382.902	337.43	462.071	366.337	329.2
1	1	703.889	711.928	718.391	703.077	707.862	710.647	703.381	709.706	715.692	705.05	717.142	727.395	156335	143033	136242	155495	143230	136239	155912	140906	134867	151825	135606	128348	-1608.66	-1892.89	-2060.1	-1652.86	-1949.65	-2110	-1603.99	-1866.17	-1982.52	-1650.46	-1936.51	-2085.53	270.033	259.583	253.001	269.9	261.02	254.653	270.079	259.045	251.934	266.921	252.412	242.774
0	0	7011.49	7083.52	7134.1	7020.97	7113.84	7150.25	7005.71	7070.75	7118.51	7018.78	7104.01	7143.12	1.69475e+06	1.23082e+06	1.0198e+06	1.57299e+06	991179	765330	1.68443e+06	1.1295e+06	863523	1.63205e+06	1.06693e+06	804462	-14721.3	-10959.3	-9097.39	-13735.2	-8756.82	-6588.61	-14601.7	-10065.5	-7700.85	-14262.6	-9548.59	-7120.58	752.229	624.882	561.328	726.993	574.762	504.202	753.115	620.545	550.38	735.182	590.553	519.901
1	1	7852.78	7942.49	7983.12	7861.46	7976.23	8005.06	7837.39	7906.64	7939.77	7855.21	7936.71	7944.55	1.98113e+06	1.19574e+06	830915	1.85794e+06	1.05181e+06	647030	1.87273e+06	902318	558920	1.64463e+06	633424	442494	-21095.7	-13950.9	-10256.9	-20118.6	-12529.5	-8098.75	-20259.2	-11380.7	-7616.91	-18320.9	-8480.11	-6129.55	670.893	503.337	422.363	642.584	455.063	372.07	669.933	491.311	412.018	632.319	436.2	370.595
1	0	6837.47	6896.01	6927.9	6861.82	6925.49	6923.85	6851.21	6920.29	6959.2	6852.25	6931.37	6963.67	3.90599e+06	2.83392e+06	2.23628e+06	3.44688e+06	2.02233e+06	1.76994e+06	3.72069e+06	2.35088e+06	1.77597e+06	3.76371e+06	2.55726e+06	1.95208e+06	-28064.1	-21202	-16876.5	-24891.2	-14781.6	-12886.8	-26748.1	-17254.8	-12847.2	-27292.2	-19269.4	-15110.5	1177.39	1008.59	899.035	1127.64	930.804	874.833	1157.98	967.599	871.454	1146.47	935.1	822.125
0	1	8510.38	8630.08	8675.67	8560.66	8695.44	8652.64	8533.25	8659.45	8684.3	8538.84	8656.9	8688.6	1.39438e+06	837919	575593	1.20502e+06	515334	300802	1.28096e+06	607480	348603	1.27649e+06	775598	739542	-19504.6	-13129.3	-9933.56	-17469.5	-8748.01	-5781.64	-18305.2	-9846.15	-6329.72	-18044.5	-11845.8	-11361.9	579.914	440.003	375.053	532.302	345.757	304.726	556.922	373.22	312.399	540.464	393.455	370.052
0	0	8537.39	8571.36	8585.34	8540.01	8575.28	8570.93	8520.49	8515.49	8508.89	8524.56	8530.9	8528.68	1.12325e+06	612356	469803	1.07539e+06	608304	521577	1.20295e+06	817205	681523	1.01877e+06	563015	442040	-16167.2	-10009.7	-8099.12	-15554.1	-9716.58	-8473.05	-16937.7	-12198.8	-10433.3	-14977.5	-9211.34	-7718.68	499.118	383.098	342.561	483.451	364.552	331.792	510.92	417.759	382.265	480.659	370.787	340.869
1	1	8826.49	8893.77	8861.97	8854.4	8904.68	8819.01	8825.12	8922.61	8858.02	8846.33	8882.43	8749.31	323082	160643	104291	295723	123586	72823	340693	58037.6	38024.5	293565	104739	77375.7	-6338.69	-3273.86	-2320.36	-5936.14	-2658.29	-1682.06	-6638.61	-1470.09	-996.96	-5767.26	-2230.37	-1759.99	251.403	154.509	132.751	234.006	139.071	119.487	258.341	119.597	108.687	231.649	124.276	126.441
1	1	4438.18	4465.65	4457.68	4459.74	4437.31	4288.33	4454.88	4501.49	4428.2	4444.31	4463.43	4352.32	5.2505e+06	3.42021e+06	2.07298e+06	4.74539e+06	1.81684e+06	1.1603e+06	5.30403e+06	3.17528e+06	1.70693e+06	5.31986e+06	4.34056e+06	3.35062e+06	-22515.8	-18062.7	-10251	-20497.3	-6033.94	-3166.01	-21548.4	-15123	-6043.43	-24480.5	-27460.9	-21409.9	1346.43	1012.3	841.314	1268.47	805.33	670.699	1357.82	967.111	726.272	1334.4	1034.42	905.204
1	1	1416.88	1404.35	1318.29	1414.77	1401.18	1293.23	1415.57	1436.05	1447.03	1420.06	1397.28	1293.36	396601	216111	147838	369256	203537	255913	406773	306749	273418	392081	266945	203287	-1225.27	263.643	1236.29	-1118.61	545.778	2316.09	-1550.89	-1531.77	-601.692	-1561.22	-947.094	1028.68	445.163	348.994	300.425	435.1	349.012	420.024	451.627	396.593	376.431	440.045	379.423	322.94
0	1	8099.08	8110.52	8105.2	8100.74	8104.32	8089.87	8095.94	8094.27	8081.64	8097.83	8102.56	8085.76	3.33672e+06	2.29218e+06	1.80323e+06	3.12672e+06	2.04304e+06	1.62482e+06	3.42414e+06	2.57116e+06	2.15273e+06	3.20558e+06	2.10594e+06	1.70323e+06	-33947.8	-25506.1	-21226.9	-32435.5	-23184.3	-19148.1	-34804.2	-27715	-23901.2	-33032.5	-24039.9	-20157.9	815.089	698.609	641.786	795.158	665.667	606.974	826.239	724.602	671.617	802.401	678.98	622.244
0	0	3270.85	3252.79	3246.87	3267.25	3246	3235.53	3268.52	3246.52	3233.14	3264.72	3239.67	3229.79	2.91927e+06	2.4365e+06	2.23268e+06	2.87773e+06	2.39187e+06	2.17587e+06	2.97131e+06	2.57662e+06	2.33866e+06	2.84424e+06	2.31256e+06	2.06519e+06	4125.81	2286.23	943.324	3794.26	1500.26	470.291	4088.51	2359.51	1310.81	3872.47	1638.4	-150.85	998.38	928.237	893.31	990.605	918.854	881.27	1004.7	946.719	908.684	988.294	907.965	863.002
0	0	6040.98	6143.77	6220.15	6060.35	6195.74	6271.7	6037.87	6128.97	6208.51	6054.65	6188.79	6277.1	3.29545e+06	2.33857e+06	1.86225e+06	3.106e+06	2.03142e+06	1.53347e+06	3.32375e+06	2.42045e+06	2.00442e+06	3.13477e+06	2.15856e+06	1.79469e+06	-17680.4	-14272.2	-12535.3	-17054.1	-13425.7	-10641.9	-18043.4	-14876.1	-13644.8	-17401.1	-14247.6	-13448.9	1169.03	987.857	872.827	1132.59	905.823	788.775	1167.47	992.08	902.478	1135.36	927.491	835.304
1	0	5508.93	5568.51	5576.28	5535.46	5620.28	5570.06	5511.8	5587.64	5598.73	5519.2	5558.39	5540.49	628255	257352	185304	562045	238947	203332	680742	421119	275700	608860	229505	131031	-3130.7	-294.135	-270.352	-2750.45	-391.782	-505.024	-3697.99	-2101.5	-832.657	-3162.3	-638.428	-714.295	373.185	263.27	226.579	350.022	236.698	208.054	380.696	287.336	231.852	360.007	245.008	205.175
0	0	4376.26	4412.53	4505.6	4390.59	4409.42	4351.94	4383.57	4410.59	4450.9	4371	4425.14	4692.72	449525	157552	138842	477081	188349	129325	507345	235450	221158	353825	156583	116292	2378.35	681.597	489.15	2791.31	132.344	457.673	2816.22	516.6	674.702	1708.84	297.235	563.654	389.381	242.771	232.57	392.02	268.622	235.941	405.378	302.065	261.321	351.967	248.11	209.535
0	0	9702.58	9732.65	9744.64	9705.83	9731.15	9733.16	9688.71	9715.99	9735.14	9701.94	9742.97	9750.42	590873	140829	99156.1	499601	138347	113356	890375	555044	364165	636035	137680	100277	-7697.3	-2898.75	-2244.36	-6814	-2844.78	-2466.39	-10342.3	-6807.21	-4878.25	-7969.83	-2764.23	-2232.77	134.213	78.3607	66.5416	124.983	77.4165	70.9889	158.959	115.352	92.3319	134.386	73.2164	64.7035
0	1	7756.32	7745.05	7735.76	7749.71	7742.55	7741.26	7753.67	7740.93	7738.47	7752.83	7731.17	7698.19	1.81575e+06	814258	633807	1.71733e+06	780199	632327	1.98251e+06	1.21131e+06	944440	1.67074e+06	700416	549824	-16654.7	-8795.83	-6894.99	-15967.1	-8455.76	-6855.13	-17707.9	-11523.8	-9219.31	-15371.8	-7538.41	-5901.41	636.934	516.449	472.482	626.919	512.663	473.85	648.489	545.019	502.665	612.388	486.742	443.849
1	1	9373.34	9470.24	9489.43	9404.72	9537.76	9570.82	9388.67	9480.69	9456.26	9409.57	9463.06	9392.15	2.19384e+06	1.12867e+06	862953	1.84529e+06	567041	345266	1.80605e+06	332805	216753	1.59778e+06	289548	209859	-25849.7	-14544.3	-11894	-22368.8	-8752.21	-6182.09	-22248.9	-6555.55	-4917.97	-19963.7	-5786.53	-4817.53	392.258	252.866	221.711	351.264	184.061	147.487	356.675	172.482	151.817	326.353	162.018	159.957
0	1	7422.99	7518.32	7559.47	7448.84	7565.7	7592.7	7427.41	7514.3	7546.43	7447.43	7570.78	7582.06	9.16534e+06	6.10532e+06	4.51429e+06	8.77984e+06	5.14676e+06	3.52182e+06	9.00704e+06	5.54267e+06	3.7108e+06	8.04938e+06	3.36423e+06	1.98621e+06	-76948	-54443.5	-41324.2	-73960.3	-46561.2	-33920.1	-75719.2	-50470	-36174	-69230.6	-33578	-21511.5	1338.35	1048.52	881.925	1286.56	936.729	776.927	1324.7	1019.19	855.28	1255.73	844.224	702.824
1	1	6348.46	6333.2	6325.3	6344.37	6331.66	6314.78	6345.3	6323.21	6312.89	6343.19	6323.26	6297.37	4.7716e+06	3.14134e+06	2.37105e+06	4.37858e+06	2.62625e+06	2.06236e+06	4.82348e+06	3.39545e+06	2.80073e+06	4.72663e+06	3.407e+06	2.67006e+06	-25352.1	-16173.4	-11404.7	-23197.1	-13136	-9639.93	-25591.5	-17685.5	-13969.7	-25352.3	-17960.9	-13173.9	1277.47	1065.9	958.296	1231.22	997.623	911.224	1279.01	1078.05	987.309	1257.48	1052.1	941.55
0	0	3882.59	3906.35	3914.91	3886.51	3910.8	3902.32	3880.07	3897.85	3901.41	3883.8	3908.15	3905.63	4.34084e+06	3.93326e+06	3.72883e+06	4.31796e+06	3.92342e+06	3.69585e+06	4.37923e+06	4.04196e+06	3.85281e+06	4.25198e+06	3.79768e+06	3.59393e+06	-2396.99	-4256.46	-5578.47	-2951.72	-5028.38	-5852.08	-2587.87	-4387.36	-5029.63	-2625.97	-4706.02	-5837.74	1531.72	1476.35	1447.78	1526.68	1465.52	1431.7	1535.38	1486.62	1459.5	1520.6	1459.58	1431.51
1	0	3980.92	3966.45	3960.7	3974.37	3948.55	3933.77	3972.4	3934.15	3904.05	3973.34	3937.31	3904.75	6.46259e+06	5.65301e+06	5.12364e+06	6.38825e+06	5.53522e+06	4.96772e+06	6.57853e+06	6.08571e+06	5.81894e+06	6.38115e+06	5.51583e+06	4.96041e+06	-8023.34	-9870.21	-10288.4	-8507.77	-10330.5	-10447.4	-8509.21	-11383.2	-12332.6	-8782.59	-11693.3	-12324.9	1529.34	1434.27	1374.21	1518.97	1416.02	1350.83	1541.72	1477.41	1442.43	1519.63	1414.66	1343.97
0	0	838.217	829.182	823.234	836.655	825.231	815.429	837.343	826.622	818.317	836.077	822.917	810.636	344538	290623	272181	339477	284354	257369	345658	286508	257333	330609	269185	233653	2347.93	1863.91	1679.24	2305.95	1789.04	1493.7	2336.06	1773.51	1452.85	2201.39	1595.87	1163.92	316.61	295.856	287.38	314.165	292.31	280.028	317.201	295.85	283.458	312.428	288.111	272.406
0	1	460.802	477.807	484.88	465.445	482.545	476.329	460.951	473.983	475.561	462.45	479.878	482.218	23328.7	17006.3	11697.6	21488.4	13158	9801.46	23139.9	17230.6	11767.2	22900.4	16910.7	12992	-181.748	-178.509	-98.0124	-179.939	-73.779	6.48089	-177.207	-197.297	-118.255	-204.474	-297.625	-304.608	104.114	87.1561	72.8233	99.9448	76.1841	66.4184	103.552	86.1848	71.8649	102.551	83.0121	70.6847
1	1	379.977	376.693	376.903	378.561	374.654	374.101	379.317	373.949	371.412	378.655	374.532	374.07	13731.1	10912.9	10099.3	12247.5	9151.39	8039.19	13103.1	9602.91	8103.44	12942.7	9655.69	8209.58	168.695	128.589	106.085	140.234	86.4847	52.2009	153.231	94.1853	64.6483	159.494	99.7467	64.4756	65.3648	59.0767	57.4348	63.1821	56.6067	54.6243	64.8104	57.3866	54.3569	63.5632	56.8701	54.2003
0	0	8624.26	8621.16	8620.65	8624.46	8622.85	8620.54	8619.21	8604.71	8595.78	8616.3	8600.32	8587.95	1.96581e+06	1.11358e+06	906510	1.81014e+06	918645	699099	2.0371e+06	1.38236e+06	1.13273e+06	1.90278e+06	1.04338e+06	752650	-21181.8	-14605.7	-12711.5	-20172.6	-13363	-11308.4	-21736.4	-16650.8	-14505	-20549.5	-13896.3	-11427.6	523.077	451.271	426.146	512.931	438.717	410.282	529.568	471.458	444.846	514.565	443.624	415.181
0	0	8328.94	8343.32	8346.5	8339.08	8363.47	8348.46	8329.87	8346.48	8347.66	8327.53	8340.86	8330.12	3.81859e+06	1.69173e+06	1.07944e+06	3.18497e+06	1.06115e+06	836554	4.06272e+06	2.21509e+06	1.41785e+06	4.04849e+06	2.62381e+06	1.98956e+06	-35337.3	-19556.3	-14438.2	-30867.2	-14380.2	-11783.2	-36957.2	-23162.5	-16943.7	-36404.1	-24330.8	-18919.8	684.751	515.083	454.487	637.701	455.117	413.7	696.296	535.983	466.691	679.022	521.944	453.081
1	0	6292.81	6263.78	6237.3	6288.63	6262.88	6233.61	6292.74	6266.69	6244.43	6287.49	6244.48	6189.25	1.23118e+07	1.10397e+07	1.05476e+07	1.22373e+07	1.09935e+07	1.03312e+07	1.23566e+07	1.10879e+07	1.04302e+07	1.19548e+07	1.04824e+07	9.93331e+06	-79096.4	-73912.6	-71412	-79272.4	-74438.8	-70724.1	-79355.9	-74419	-71237	-77614.6	-70926.9	-67834.1	2195.83	2036.78	1964.21	2177.45	2015.84	1931.7	2196.74	2032.55	1943.03	2157.26	1962.87	1888.49
0	0	6449.12	6431.95	6420.9	6450.81	6447.8	6437.07	6449.71	6425.53	6396.25	6445.63	6412	6377.32	1.57168e+06	1.36386e+06	1.28222e+06	1.52095e+06	1.30691e+06	1.2256e+06	1.56114e+06	1.32876e+06	1.21775e+06	1.52021e+06	1.28083e+06	1.15425e+06	-3672.12	-3349.98	-3406.24	-3582.86	-3568.44	-3582.14	-3651.02	-3334.53	-3507.2	-3673.31	-3656.31	-4128.18	858.727	799.212	770.101	845.632	774.979	742.753	854.634	783.365	739.402	841.518	764.803	716.123
0	1	8037.53	8160.09	8233.38	8087.29	8245.85	8279.54	8068.73	8229.04	8302.3	8084.15	8293.65	8334.39	4.40883e+06	2.92533e+06	2.04084e+06	4.06917e+06	2.09402e+06	1.42363e+06	4.24179e+06	2.5919e+06	1.80352e+06	3.81622e+06	1.96578e+06	1.16761e+06	-47739.4	-33991.9	-25013.1	-45027.4	-26037	-18583.5	-46552.4	-31609.3	-23234.6	-43068.3	-25454.8	-16335.1	1112.43	846.236	686.193	1054.58	703.49	575.579	1090.08	804.812	652.386	1035.47	697.103	549.259
0	1	8573.67	8548.48	8523.19	8564.12	8536.9	8494.98	8557.17	8515.76	8485.64	8553.48	8502	8457.05	1.0257e+06	498665	327057	894200	418841	288328	999547	564135	366642	940373	443023	309524	-12991.7	-7474.89	-5467.46	-11580.7	-6081.81	-4450.89	-12748.2	-7760.91	-5490.5	-12134.6	-6693.03	-4888.46	413.46	326.568	293.812	391.478	291.937	258.504	412.028	326.873	286.773	399.922	314.537	280.648
1	1	9237.74	9308.91	9336.89	9238.52	9301.41	9312.77	9230.99	9271.69	9297.78	9253.32	9346.69	9365.25	3.09383e+06	1.67679e+06	1.10338e+06	2.88928e+06	1.27941e+06	792386	3.12183e+06	1.55436e+06	1.14234e+06	2.63843e+06	873266	485059	-33203.7	-19269.3	-13486.7	-31373.3	-16841.4	-11918.2	-33666.1	-19419.7	-15169.4	-29186.2	-12254	-7729.08	481.799	313.252	247.349	460.484	303.792	252.781	489.42	336.726	287.056	438.409	245.54	191.343
0	1	3869.56	3897.17	3906.51	3878.35	3907.35	3900.46	3875.32	3907.47	3918.4	3875.36	3923.84	3934.95	6.63873e+06	6.36346e+06	6.33868e+06	6.58733e+06	6.33065e+06	6.17464e+06	6.64441e+06	6.3414e+06	6.16883e+06	6.52241e+06	6.30287e+06	6.22251e+06	52892.9	55046.3	56880.1	53054.4	54831.9	56344.2	52806.7	54385.6	54855	53168.7	55043.6	55411.1	1527.64	1502.98	1505.03	1524.34	1507.78	1484.22	1530.66	1511.8	1498.8	1516.48	1515.88	1519.52
0	0	8776.66	8794.3	8793.95	8788.92	8821.87	8816.5	8778.55	8810.51	8822.91	8777.5	8797.38	8792.87	1.68307e+06	1.10111e+06	807925	1.55085e+06	801089	456912	1.7729e+06	1.16531e+06	799850	1.66184e+06	1.00646e+06	689826	-19440.7	-13995.1	-11126.2	-18087.2	-10669.6	-7118.06	-19939.5	-14139.2	-10387.6	-19164.7	-13029.9	-9719.15	425.583	357.439	321.97	406.481	311.235	267.861	428.69	353.859	306.424	420.736	343.933	302.073
1	0	3753.38	3743.32	3738.66	3747.19	3712.23	3685.13	3748.72	3717.21	3687.77	3747.97	3730.58	3706.43	683632	482966	396353	591457	270036	197261	630612	309749	225140	601574	314059	244738	2641.4	2734.04	2452.35	1994.01	571.806	428.903	1981.82	622.973	605.065	2204.92	1171.95	911.615	410.262	349.473	318.082	387.944	287.879	252.828	399.608	306.383	268.418	389.647	303.295	271.116
1	0	5976.86	5998.13	5990.39	5959.67	5980.88	5983.08	5970.22	5980.48	5961.89	5980.06	5930.48	5869.61	3.12585e+06	2.02336e+06	1.58205e+06	3.06215e+06	2.11691e+06	1.68815e+06	2.99752e+06	1.58485e+06	1.16707e+06	2.78035e+06	1.48721e+06	1.05958e+06	-8341.42	-3809.69	-1206.4	-8426.56	-5058.02	-2572.07	-7368.5	-739.313	1077.66	-6536.78	-278.252	2063.11	1065.95	871.425	786.448	1043.04	855.094	779.577	1054.84	814.894	711.969	1018.32	764.352	665.535
1	1	5656.47	5612.52	5615.03	5717.82	5787.03	5715.97	5720.73	5812.49	5790.89	5692.78	5748.19	5673.41	1.27714e+07	8.45348e+06	6.98884e+06	1.18453e+07	5.90552e+06	3.36778e+06	1.26057e+07	7.16813e+06	3.77555e+06	1.19758e+07	6.87654e+06	3.94327e+06	-81184.2	-57387.9	-47767.3	-78265.2	-42950.5	-23512.4	-81991.3	-52347.4	-27675.5	-78419.9	-48065.3	-26888.4	2180.8	1696.21	1449.58	2055.64	1375.47	1054.18	2128.86	1468.12	1078.25	2070.46	1400.68	1114.83
0	1	382.941	386.995	390.06	383.87	389.648	392.523	383.059	386.782	389.005	383.376	388.284	390.206	7032.31	4478.14	3327.98	6452.68	3793.14	2651.14	7093.88	4942.07	3945.19	6757.9	4506.65	3401.22	-166.188	-106.549	-67.0461	-153.998	-84.1179	-41.1959	-167.114	-120.879	-92.2774	-166.167	-115.365	-80.0467	47.9236	38.074	32.7917	45.8348	35.0021	29.8003	47.9906	39.4851	34.8517	46.596	36.5877	31.5046
0	1	8540.28	8640.31	8714.73	8561.94	8693.93	8737.34	8551.71	8658.01	8716.89	8561.97	8683.96	8740.06	1.24701e+07	6.81996e+06	4.12029e+06	1.23107e+07	7.49214e+06	5.84276e+06	1.18397e+07	5.51907e+06	3.36279e+06	1.05203e+07	3.65309e+06	2.26593e+06	-93432.7	-58248.4	-39728.4	-91485.6	-58512.5	-47205.7	-89678.8	-49718.9	-35393.2	-82016.6	-38362.1	-27904	1154.03	841.118	663.209	1118.23	784.361	671.764	1125.55	777.048	641.413	1065.94	687.012	570.91
1	0	1219.67	1210.8	1202.24	1218.27	1207.27	1195.65	1218.94	1207.96	1198.72	1217.38	1203.21	1186.48	944869	740881	616583	930704	721987	600451	958952	769277	636020	908125	636906	478495	5979.19	5005.37	4328.03	5889.05	4907.99	4217.13	5976.57	4932.45	4127.38	5787.43	4205.86	3162.95	469.069	421.139	388.909	464.68	412.896	380.211	471.863	428.307	396.919	461.29	400.139	357.026
0	0	7843	7839.72	7822.89	7840.45	7826.17	7792.19	7839.96	7832.29	7815.86	7844.01	7839.68	7811.26	1.86741e+07	1.76418e+07	1.72949e+07	1.84964e+07	1.75547e+07	1.72749e+07	1.87192e+07	1.77274e+07	1.75421e+07	1.84609e+07	1.73872e+07	1.71767e+07	-148882	-141768	-139157	-147755	-141099	-138867	-149163	-142321	-140590	-147468	-139814	-138027	2085.92	1978.7	1945.19	2071.73	1971.92	1948.78	2092.61	1993.39	1961.46	2064.59	1949.56	1931.66
1	0	3383	3438.76	3468.3	3394.96	3462.24	3476.85	3378.54	3426.22	3446.32	3383.59	3439.53	3464.06	4.84874e+06	3.55148e+06	3.11322e+06	4.62892e+06	3.32008e+06	2.96642e+06	4.96497e+06	3.89566e+06	3.30546e+06	4.7475e+06	3.53089e+06	3.15879e+06	9263	12753.6	12905.4	9715.85	12304.2	11564.5	8673.56	10131.3	11225	8998.2	11295.5	12238.8	1451.67	1300.5	1241.37	1424.93	1256.99	1200.87	1461.71	1325.84	1246.26	1436.65	1280.83	1233.98
0	0	9705.14	9737.2	9752.21	9713.46	9764.02	9778.17	9708.3	9748.45	9768.34	9715.75	9750.12	9759.24	1.40904e+06	820255	625604	1.16346e+06	398191	177238	1.33046e+06	550883	278685	1.34709e+06	750608	446965	-14959.1	-10018.1	-8002.44	-13134.1	-5796.26	-3253.18	-14283.1	-7498.65	-4487.05	-14027.7	-8741.69	-6103.46	201.377	149.627	126.462	184.826	104.967	75.8974	195.15	125.513	90.9809	188.433	131.302	106.952
0	0	8018.97	8056.52	8063.93	8028.63	8072.37	8053.41	8014.92	8043.38	8052.08	8023.64	8064.39	8059.42	4.00836e+06	2.16761e+06	1.40308e+06	3.44294e+06	1.59324e+06	1.15419e+06	4.26225e+06	2.78438e+06	2.18037e+06	3.81357e+06	2.12919e+06	1.52553e+06	-36652	-22832.5	-16808.4	-32438.5	-17981.4	-14274.1	-38404.7	-26996.6	-22146.7	-35457.1	-22658	-17691.8	843.859	682.312	614.936	796.993	615.976	570.67	859.314	714.883	650.498	828.467	676.988	620.536
0	0	6431.38	6407.78	6391.97	6427.5	6390.57	6350.05	6435.72	6418.08	6392.24	6434.34	6411.27	6389.58	3.81994e+06	3.18089e+06	2.8816e+06	3.68928e+06	2.99667e+06	2.58896e+06	3.78586e+06	3.0862e+06	2.71924e+06	3.63163e+06	2.89084e+06	2.65991e+06	-15002.5	-11636	-9950.43	-14285.4	-10516.6	-7958.79	-14772.5	-10931.6	-8707.18	-13938.9	-9752.58	-8339.76	1381.64	1275.96	1215.96	1362.14	1229.68	1139.85	1378.55	1263.08	1191.57	1357.71	1229.42	1172.38
1	1	8527.08	8679.29	8647.46	8598.57	8656.99	8326.77	8552.8	8624.32	8493.93	8561.22	8643.52	8613.89	1.67327e+07	8.25523e+06	4.9651e+06	1.29972e+07	3.01205e+06	1.65904e+06	1.39275e+07	4.76699e+06	2.59929e+06	1.34257e+07	7.32925e+06	5.0154e+06	-133056	-73956.8	-49980.2	-108379	-34789.2	-23082.3	-115997	-51424.1	-34347.7	-113248	-68282.8	-51408.8	1536.11	980.115	780.139	1307.02	659.124	623.352	1401.61	853.843	741.259	1376.66	949.386	828.017
0	0	4374.31	4327.39	4300.51	4365.33	4319.78	4292.86	4367.91	4305.65	4268.78	4359.03	4287.04	4231.07	3.78642e+06	2.82363e+06	2.43608e+06	3.64411e+06	2.67215e+06	2.27394e+06	3.85395e+06	2.97761e+06	2.55221e+06	3.61877e+06	2.59951e+06	2.1732e+06	16784.2	13459	11375.4	16190.4	12291.7	9962.13	16549	12714.7	10959.9	15905.2	12234	10221.7	1239.79	1071.83	998.166	1216.16	1041.43	956.925	1248.55	1090.95	1006.14	1210.76	1023.87	934.823
0	0	7894.03	7908.29	7915.45	7892.5	7900.06	7899.09	7888.48	7893.95	7900.47	7892.44	7908.43	7919.16	1.33867e+07	1.30421e+07	1.28856e+07	1.33546e+07	1.30401e+07	1.28525e+07	1.34042e+07	1.30426e+07	1.28368e+07	1.33181e+07	1.29121e+07	1.26827e+07	-116402	-114263	-113206	-116167	-114214	-112928	-116442	-114099	-112670	-115959	-113236	-111557	1807.96	1755.81	1729.02	1801.84	1753.31	1729.83	1812.5	1764.45	1734.8	1800.55	1738.95	1702.95
0	0	2789.12	2759.65	2727.33	2785.41	2742.49	2725.56	2789.09	2770.03	2772.97	2779.03	2748.6	2725.8	2.18271e+06	1.55777e+06	1.16872e+06	2.0113e+06	1.15551e+06	1.00612e+06	2.03564e+06	1.25538e+06	1.04347e+06	1.89423e+06	1.08993e+06	821480	11849.5	9749.72	8236.33	11400.4	8634.96	7838.4	11542.3	10018.4	8750.5	11000.1	8548.1	7064.14	715.424	606.879	528.625	691.31	539.199	484.821	698.211	559.518	508.487	675.659	515.722	442.994
1	0	829.607	826.815	827.944	826.282	816.286	809.879	826.945	817.79	809.435	825.886	821.681	814.211	11799.4	7472.9	6771.97	10501.3	5801.97	5020.42	11399.6	6940.37	5743.24	9780.87	6634.09	5842.16	86.9548	41.0352	45.1211	68.566	11.1788	11.6476	85.5201	16.4706	2.4496	77.7981	37.8709	14.7039	64.3163	53.6626	50.8878	61.2297	49.1673	43.9429	63.885	53.7242	48.7698	59.4533	51.694	48.6041
1	0	8041.4	8010.66	7984.08	8042.08	8011.62	7980.48	8043.45	8017.84	7990.51	8033.69	7984.26	7934.64	981035	683510	576032	927609	604862	481461	995967	729131	588050	950122	664047	541181	-12042.2	-9016.48	-7664.15	-11526.6	-8160.57	-6470.03	-12136.1	-9413.12	-7855	-11679.2	-8660.84	-7153.69	541.22	473.219	438.056	528.655	451.625	411.875	542.234	478.129	443.775	531.55	460.748	421.805
0	0	6658.89	6681.97	6719.74	6645.45	6647.02	6656.52	6643.39	6616.5	6598.45	6648.62	6640.56	6599.14	2.55468e+06	1.95998e+06	1.7636e+06	2.50747e+06	1.93369e+06	1.67124e+06	2.54982e+06	1.89739e+06	1.63289e+06	2.36786e+06	1.71565e+06	1.47989e+06	-13223.4	-9370.14	-8863.47	-12825.8	-9099.56	-8027.53	-12949.8	-8306.15	-6746.65	-11801.4	-7356.14	-6147.24	1122.63	998.559	949.839	1114.98	990.994	924.566	1122.69	988.943	912.714	1085.09	934.441	862.217
1	0	4877.07	4883.78	4836.37	4887.35	4891.27	4840.24	4868.01	4874.86	4871.12	4871.32	4877.34	4843.69	4.74062e+06	3.11285e+06	2.05631e+06	4.62008e+06	2.9114e+06	2.16073e+06	4.83716e+06	3.8049e+06	2.98022e+06	4.58622e+06	2.65816e+06	1.67687e+06	-20146	-14941.8	-10947	-20382.1	-13760.7	-10493.5	-20593.2	-18267.5	-14761.4	-19927.4	-13320.3	-8218.31	1290.76	1028.42	838.312	1263.5	975.156	827.234	1306.04	1122.31	978.062	1269.06	954.951	774.646
1	0	1121.11	1134.36	1140.26	1125.33	1142.61	1147.94	1122.82	1138.47	1145.82	1125.12	1144.88	1149.82	154753	88790	56910.3	148634	84758.5	61377.9	156583	92945.3	57956.4	139873	66184.2	43165.5	-2699.16	-1783.02	-1199.51	-2625.91	-1707.13	-1328.58	-2716.75	-1821.7	-1215.16	-2491.38	-1329.5	-859.117	164.35	125.605	104.536	158.017	116.603	100.792	163.565	123.74	101.439	154.875	105.367	85.5809
0	0	693.168	684.894	681.604	692.183	685.87	684.934	693.522	687.22	686.782	691.227	684.757	682.853	61200.3	39901.6	31214.5	58829.7	39422.3	32752.5	61050.8	38930.3	31468.8	54544.4	30348.1	23760	611.547	470.836	357.737	610.716	501.873	454.174	604.586	480.064	419.35	563.858	380.756	260.431	135.119	110.084	97.8488	132.119	107.339	97.7067	135.081	109.29	97.9935	128.321	97.6295	85.5468
1	0	4633.72	4640.89	4646.13	4640.54	4652.39	4638.14	4636.78	4649.89	4650.48	4638.93	4656.89	4654.65	5.84916e+06	4.49897e+06	3.81448e+06	5.62908e+06	3.96312e+06	3.17695e+06	5.85869e+06	4.45202e+06	3.6127e+06	5.58558e+06	3.81543e+06	3.02958e+06	9497.79	9048.6	8473.24	8917.19	7990.06	7762.29	9346	8480.65	7934.24	9726.26	9744.74	8512.8	1616.52	1408.74	1287.1	1584.38	1313.11	1151.71	1618.65	1405.96	1260.66	1581.72	1304.06	1158.63
0	0	7688.26	7809.97	7884.54	7709.66	7849.18	7902.81	7685.02	7797.42	7862.17	7703.06	7840.38	7901.92	5.14821e+06	4.10517e+06	3.47029e+06	4.95884e+06	3.77938e+06	3.27292e+06	5.2329e+06	4.3836e+06	3.84837e+06	5.03759e+06	3.90541e+06	3.18782e+06	-50559.4	-42570.9	-37322.4	-49201.1	-39910.3	-35228.2	-51230.7	-44802.9	-40329.7	-49784.5	-40894.3	-34796.3	1128.9	954.129	842.116	1097.66	893.758	788.371	1136.06	975.88	873.423	1107.21	906.803	785.598
0	0	6402.8	6443.83	6475.93	6412.38	6476.91	6507.98	6399.47	6430.21	6457.25	6394.25	6423.07	6447.24	1.01959e+06	718421	578606	956609	598646	466920	1.02224e+06	732805	591135	991187	718224	593750	-6730.84	-5778	-5251.67	-6508.67	-5087.82	-4602.16	-6719.06	-5843.87	-5181.69	-6845.28	-6116.87	-5580.49	619.008	523.272	468.511	600.265	480.542	418.952	619.35	527.487	476.987	607.635	514.457	467.52
1	0	8525.73	8566.12	8593.67	8529.09	8566.61	8578.08	8522.89	8557.94	8582.46	8527.8	8585.72	8605.29	4.36342e+06	2.40458e+06	1.56589e+06	4.02818e+06	2.29409e+06	1.71819e+06	4.3549e+06	2.55545e+06	1.74753e+06	4.00628e+06	1.83155e+06	1.08104e+06	-43662.1	-27563.5	-19733.3	-41022.2	-26172	-20675.8	-43640.9	-28542.9	-21006.7	-40908.6	-21884.6	-14337.6	763.47	570.49	471.69	730.859	547.055	476.157	762.919	576.824	482.265	729.148	494.464	398.614
1	1	8051.11	8202.92	8269.19	8072.72	8224.67	8235.19	8047.26	8151.39	8218.73	8067.03	8230.69	8233.28	2.67405e+06	1.62817e+06	1.1465e+06	2.66655e+06	1.4289e+06	807203	2.7492e+06	1.60497e+06	1.14772e+06	2.32779e+06	1.2288e+06	841706	-31390.8	-20694.1	-14793.2	-31437.1	-18532.6	-11510.6	-32187.3	-20910.1	-15566.8	-28175.1	-16648.9	-12206.2	787.715	550.95	426.052	776.775	510.265	399.076	800.414	573.472	464.569	730.76	482.624	409.872
0	0	8721.02	8798.95	8807.73	8726.86	8838.49	8860.39	8716.62	8812.22	8830.31	8751.92	8819.91	8800.52	4.50997e+06	847960	703983	5.16365e+06	2.25156e+06	1.4988e+06	5.41932e+06	2.49031e+06	1.47919e+06	3.43412e+06	668813	695201	-41398.3	-12668.2	-10898.9	-45450.4	-22793.3	-16473.1	-47089.3	-24472.3	-16150.1	-33320.6	-10269.5	-10593.8	631.867	342.661	311.978	647.699	400.878	331.437	670.734	426.585	340.744	551.626	303.31	307.574
0	0	8856.22	8898.08	8910.54	8869.68	8927.4	8953.09	8858.83	8911.16	8939.31	8861.83	8903.75	8909.02	2.93961e+06	1.10808e+06	775105	3.46262e+06	2.40244e+06	1.69627e+06	3.0849e+06	1.55798e+06	1.09548e+06	2.20594e+06	761491	645763	-26763	-14028.5	-10967.9	-29435.3	-21196.4	-16211.9	-27748.1	-16894.1	-13034.4	-22113.1	-11158.3	-9717.62	450.251	329.866	290.839	456.468	357.712	307.769	456.115	343.711	296.945	414.446	300.699	273.623
1	0	2963.12	2948.26	2946.66	2958.77	2943.48	2940.01	2962.47	2945.9	2939.19	2959.81	2944.02	2940.95	2.2324e+06	1.57365e+06	1.25806e+06	2.12008e+06	1.39013e+06	1.13597e+06	2.24499e+06	1.59495e+06	1.23065e+06	2.14301e+06	1.39341e+06	1.09369e+06	14574.8	9102.92	6320.75	13626.2	7256.79	5064.91	14626.9	9025.27	5689.86	13943.6	7449.72	4852.92	756.789	674.184	636.162	742.285	653.868	618.821	758.268	678.071	635.007	745.13	654.846	617.303
1	1	2553.05	2560.89	2563.16	2551.53	2553.17	2541.56	2552.26	2557.77	2559.83	2555.31	2568	2567.48	2.28836e+06	1.9084e+06	1.76483e+06	2.21751e+06	1.81552e+06	1.68946e+06	2.28794e+06	1.90608e+06	1.74344e+06	2.20533e+06	1.78564e+06	1.64042e+06	7011.36	4915.31	4462.02	6742.92	4898.01	4921.13	7107.89	5301.91	4743.93	6677.39	4838.01	4114.7	1040.24	988.774	964.933	1030.96	973.298	952.337	1040.27	988.481	963.536	1029.24	969.035	944.667
0	0	5499.3	5504.37	5495.4	5499.33	5500.88	5477.34	5495.3	5496.34	5492.99	5497.23	5498.31	5477.65	1.03149e+06	748860	654994	988461	691754	616082	1.04778e+06	780568	657287	978340	685184	586076	3079.68	2420.28	2236.48	2830.2	2192.8	2091.29	2925.62	1858.17	1494.6	2863.55	1751.12	1354.75	624.871	542.334	509.981	610.978	518.171	485.351	627.311	547.301	505.736	609.971	520.238	480.602
1	0	6551.83	6608.57	6628.31	6552.61	6598.54	6588.11	6541.08	6572.24	6563.81	6554.47	6587.28	6564.85	4.91397e+06	3.64932e+06	3.03843e+06	4.97457e+06	4.09003e+06	3.55674e+06	4.93218e+06	3.84027e+06	3.3123e+06	4.52143e+06	3.12468e+06	2.70924e+06	-35457.1	-28174.3	-24012.5	-36086.8	-31490.5	-27782	-35467.8	-29298.8	-25674.6	-33025.8	-24154.3	-20826.9	1329.25	1160.23	1066.64	1323.3	1185.87	1108.53	1334.33	1184.65	1104.18	1290.54	1095.67	1025.11
0	1	7324.07	7474.99	7528.87	7366.21	7539.19	7503.16	7343.52	7503.61	7548.12	7357.37	7496.17	7520.31	3.97232e+06	1.93309e+06	1.20406e+06	4.1628e+06	2.4608e+06	1.73922e+06	4.13024e+06	2.6009e+06	1.63532e+06	3.32961e+06	1.16361e+06	1.03454e+06	-36671.2	-20625	-13695.3	-38248.2	-24040.8	-17079.6	-37636.5	-24740.1	-15647.8	-31549.5	-12782	-11557	1035.14	750.097	619.086	1007.36	686.72	557.458	1026.81	736.774	577.144	954.285	642.402	614.068
0	0	7885.48	7896.16	7904.62	7894.08	7939.12	7971.76	7887.12	7913.7	7940.42	7884.3	7893.8	7899.54	2.95691e+06	1.78322e+06	1.46763e+06	2.86181e+06	1.6556e+06	1.1894e+06	3.12485e+06	2.16786e+06	1.6759e+06	2.73746e+06	1.58803e+06	1.29526e+06	-29267.5	-20306.5	-17688.8	-28412.8	-19007.5	-14927.9	-30343.4	-22891.6	-18839.3	-27655.3	-18596	-15994.6	803.783	675.899	628.333	783.484	633.1	556.84	811.783	689.347	618.777	781.129	648.244	597.937
0	0	836.172	836.522	831.629	837.119	838.619	827.908	835.732	841.716	840.864	838.636	839.386	831.349	42862.1	15501.4	12056.8	39802.4	14278	9957.49	55298.3	29560.5	19323.9	44497.7	16352.3	9994.83	-401.815	-194.658	-80.2444	-433.612	-125.067	-21.7848	-417.864	-256.531	-124.31	-316.256	-194.773	-86.2132	88.4522	61.1528	54.3924	86.1145	55.7447	47.3091	95.9329	73.1558	61.4846	85.9353	59.5465	51.6255
1	0	8977.16	9040.47	9054.02	8991.73	9050.67	9059.83	8983.89	9040.04	9059.72	8987.42	9054.14	9070.72	1.22606e+06	400372	254004	1.02205e+06	408110	311597	1.25762e+06	434649	278016	1.15725e+06	476592	268352	-15321.5	-6702.37	-4814.17	-13390	-6264.45	-5045.38	-15499.3	-6918.8	-4943.46	-14345.8	-7049.04	-4756.34	328.141	204.499	174.481	300.118	187.188	167.716	326.402	205.493	173.704	306.505	198.443	166.91
1	0	740.528	740.777	738.242	740.076	739.919	737.66	741.49	745.775	748.581	742.422	747.037	745.389	32391.5	23767.5	19187.9	30490.6	21343.1	17877.1	33271.6	25962.7	22084.6	31306.5	21527.1	16833.3	562.126	469.174	332.421	551.377	435.998	334.325	551.354	447.436	375.894	538.115	405.76	267.605	110.291	99.6853	94.0179	107.711	96.6299	92.3684	110.643	102.136	97.6529	108.411	96.6745	91.1126
0	0	793.751	799.157	802.774	795.959	802.992	802.108	794.298	798.721	799.202	793.78	799.747	802.684	8690.53	5291.67	4346.25	8085.88	4854.1	3683.9	8708.46	5344.55	4276.04	8021.28	4795.07	3787.29	-82.2293	-54.9417	-44.1409	-76.6051	-59.2472	-69.469	-83.1139	-67.2041	-85.7207	-80.1953	-73.1459	-72.27	52.3585	40.9744	37.3685	50.6623	39.8725	34.8581	52.7785	42.4393	37.9596	50.4751	39.9399	34.6555
0	0	3495.97	3546.53	3561.37	3510.57	3559.1	3547.17	3496.09	3537.06	3550.37	3499.96	3545.43	3553.71	872324	547512	386083	796186	429911	261133	866519	560935	410547	821133	445974	325614	-4472.81	-2393.75	-1296.75	-4099.49	-1970.71	-813.746	-4477.34	-2655.78	-1922.62	-4211.58	-1626.05	-791.502	535.138	425.865	358.011	511.056	372.459	285.727	531.605	425	359.784	517.044	384.046	330.4
1	1	286.592	287.863	289.917	286.011	287.145	287.609	286.557	287.754	288.702	287.068	289.647	290.916	3589.71	1780.6	1151.36	3280.43	1252.22	928.757	3673.95	1795.05	867.199	3377.19	1386.24	676.692	82.0187	45.017	32.0897	70.3429	14.3169	4.00111	84.6539	35.3797	7.51163	82.0319	36.819	8.65766	25.3169	19.7172	16.295	24.4767	18.6372	16.683	25.3323	19.6653	16.1941	24.1798	17.1915	14.1056
1	0	5538.74	5546.49	5539.12	5536.6	5534.6	5527.98	5537.46	5547.27	5546.42	5540.55	5553.48	5536.6	1.12057e+06	685937	543482	1.09609e+06	762594	654176	1.16427e+06	754030	553445	1.04477e+06	574243	471809	-3305.01	-1865.89	-1093.29	-3724.96	-2676.71	-2236.64	-3580.31	-2045.06	-717.619	-2912.84	-865.809	-509.731	577.903	471.292	430.917	564.75	474.391	443.072	581.878	482.04	438.96	560.928	447.267	411.201
0	0	9282.65	9357.78	9393.01	9284.44	9366.88	9420.36	9292.34	9371.48	9367.96	9323.82	9378.87	9326.57	654334	256102	204123	621321	266492	123153	614712	199968	93884.3	474683	129108	91128.6	-11231.7	-5314.12	-4457.26	-10813.7	-5489.7	-3068.53	-10719.6	-4371.69	-2655.78	-8657	-3275.9	-2566.02	273.03	166.617	146.94	265.874	169.049	122.36	264.607	149.122	121.688	226.519	131.108	124.13
0	0	5878.39	5897.61	5898.37	5882.7	5908.19	5906.1	5872.85	5892.37	5909.22	5874.06	5887.72	5876	4.82739e+06	3.04875e+06	2.19551e+06	4.49383e+06	2.60238e+06	1.91954e+06	5.01439e+06	3.64788e+06	2.89307e+06	4.80537e+06	3.14065e+06	2.27592e+06	-25485.5	-14613.2	-8896.71	-23524.3	-11765.9	-7448.34	-26655.9	-19211.2	-14978.2	-25704	-16426	-11002.8	1297.51	1058.32	918.597	1258.34	992.042	866.017	1314.31	1116.72	985.699	1286.29	1031.12	872.273
0	0	727.395	738.487	740.554	729.138	735.98	729.999	728.218	740.614	738.849	728.558	732.898	727.04	33962	15534.9	13349.2	33310	17135.2	15209	37079.7	20327.1	12297.8	28772.8	9550.18	8541.31	-252.303	-343.721	-274.934	-274.369	-427.52	-161.471	-138.913	-164.223	-41.9462	-216.639	-128.694	-112.377	115.417	72.0002	66.1639	114.203	73.7735	65.2547	118.458	86.0788	68.0491	107.312	59.9154	56.1336
1	1	1119	1122.34	1121.79	1119.64	1124.37	1122.63	1117.23	1116.96	1114.67	1118.37	1117.19	1110.79	185250	106588	80189	172272	90556.8	70805.3	194734	130988	98348	176656	96543.6	69617.4	134.002	331.201	338.519	168.95	458.36	383.02	33.1693	87.2544	117.854	101.136	263.52	235.487	186.4	149.312	134.33	180.685	141.262	127.029	190.363	158.94	142.167	181.672	138.742	120.752
0	0	9341.51	9436.92	9452.39	9361.67	9432.26	9408.78	9338.66	9441.55	9460.89	9345.48	9430.96	9432.86	998520	374368	172221	835881	301346	224107	975062	289824	193829	907618	247790	155794	-13981	-6111.95	-3762.4	-12265.3	-5493.14	-4479.57	-13922.3	-5565.32	-3910.18	-12963.7	-4983.33	-3607.66	279.739	157.478	125.366	254.944	150.835	139.019	281.019	154.925	125.006	265.341	148.759	127.09
1	1	859.425	881.06	883.614	866.015	892.595	873.587	863.136	889.067	892.674	869.706	894.357	895.767	124212	79429.9	60881.7	115147	57229.8	39865.7	117671	76366.8	53194.6	105293	64222.1	46228.8	-1686.42	-1077.95	-670.942	-1622.56	-585.895	-178.394	-1594.63	-1029.21	-589.485	-1449.59	-789.295	-381.414	228.723	179.149	156.512	216.181	150.99	127.791	222.828	176.876	149.879	212.84	162.404	146.936
0	0	7929.5	8047.69	8114.78	7943.46	8085.55	8136.76	7918.59	8024.66	8070.54	7936.59	8063.39	8097.69	6.56477e+06	3.89214e+06	2.28372e+06	6.28045e+06	3.5039e+06	2.09906e+06	6.84439e+06	4.91448e+06	3.76747e+06	6.37609e+06	3.93237e+06	2.59254e+06	-58445.1	-38272.1	-24968.1	-56343.8	-35253.7	-23581.3	-60404.8	-45965.9	-36922.3	-57246.8	-38897.9	-27836.9	1009.17	725.63	567.014	973.388	685.946	545.782	1033.09	809.049	701.591	983.046	727.355	599.279
0	0	9852.57	9874.18	9878.39	9863.38	9888.63	9886.68	9852.16	9880.59	9887.32	9857.02	9879.96	9885.61	363374	97753.5	52116.9	243090	52698.8	52872.9	372976	98591.2	75470.3	319230	107668	99637.6	-4735.9	-1809.72	-1180.62	-3462.37	-1180.13	-1176.46	-4834.09	-1849.54	-1451.68	-4220.25	-1890.77	-1583.94	78.3715	42.7986	34.2024	63.1671	32.7905	32.8107	79.5777	42.5158	35.6694	71.485	42.4464	36.5082
0	0	5971.75	6027.02	6074.82	5990.35	6072.06	6124.17	5978.5	6046.91	6086.36	5985.77	6071.56	6082.5	1.34304e+06	975292	791872	1.2472e+06	789210	673063	1.29853e+06	762171	602001	1.13641e+06	545480	371747	-11310.9	-10019.5	-8477.86	-11018	-8819.63	-7628.24	-10756	-7306.52	-6101.79	-9664.1	-5333.29	-3642.2	627.599	497.128	448.322	604.043	453.669	413.774	623.991	481.079	415.07	581.68	403.441	339.688
0	0	3905.33	3934.96	3967.44	3911.5	3950.38	3977.17	3910.29	3945.05	3978.6	3908.06	3957.2	3988.59	5.39362e+06	3.91939e+06	2.7713e+06	5.2902e+06	3.64409e+06	2.8019e+06	5.09958e+06	2.75799e+06	1.50844e+06	4.64975e+06	1.59492e+06	1.07986e+06	-14571.4	-11266.8	-7665.49	-14115.4	-9099.82	-7060.14	-12567.8	-2474.07	1835.36	-11094.1	2170.93	-1471.27	902.414	744.339	650.185	890.069	723.496	652.926	880.686	667.449	565.997	835.22	576.11	521.019
0	0	8456.61	8494.59	8520.62	8467.67	8526.72	8560.83	8454.49	8492.16	8523.87	8453.58	8484.28	8501.93	1.02751e+07	9.05393e+06	8.45252e+06	1.00369e+07	8.75464e+06	8.15516e+06	1.03202e+07	9.14659e+06	8.42695e+06	1.01669e+07	8.82617e+06	8.17401e+06	-94623.6	-86242.5	-82122.1	-92958.2	-83820.9	-79361.6	-94968.6	-86985.1	-81867.2	-93971.1	-85051.2	-80368.3	1331.73	1234.01	1184.22	1310.02	1193.05	1133.53	1337.16	1245.27	1183.45	1327.39	1233.28	1181.57
1	0	3037.03	3056.9	3085.31	3043.81	3081.7	3100.21	3040.45	3058.23	3077.04	3038.67	3069.84	3093.7	2.75195e+06	1.72017e+06	1.29616e+06	2.58106e+06	1.41591e+06	946909	2.75775e+06	1.75205e+06	1.3641e+06	2.52839e+06	1.42967e+06	1.24258e+06	20281.8	13663.2	10425	19409	11998.8	8367.58	20478.2	14309.1	11966.9	19295.5	12798.5	11687.4	715.446	578.085	521.76	691.624	539.981	470.942	716.591	584.657	538.585	686.307	545.271	515.689
1	0	7262.55	7241.39	7218.39	7259.32	7223.2	7172.38	7261.55	7236.96	7204.2	7259.17	7224.08	7177.41	1.43079e+06	916915	742327	1.39307e+06	936688	758232	1.45267e+06	957777	784111	1.29678e+06	852087	710300	-10413.6	-6442.04	-4984.77	-10181.9	-6616.21	-5223.97	-10686.4	-7147.36	-5809.84	-9545.52	-6257.24	-5196.58	705.943	603.379	553.382	691.216	579.118	524.945	707.417	599.272	544.229	682.185	566.107	507.737
0	0	8384.26	8519.91	8543.7	8414.36	8570.9	8537.05	8397.93	8524.76	8543.83	8426.02	8586.09	8542.9	5.13576e+06	2.02051e+06	1.16267e+06	5.43673e+06	2.32352e+06	1.39207e+06	5.89405e+06	3.17578e+06	1.85375e+06	3.96585e+06	1.62999e+06	1.01544e+06	-50542.3	-24326.6	-15845.4	-52122.4	-26142.2	-17123.6	-54515.9	-32474.8	-22372.3	-41590.9	-19748.9	-14633	899.839	561.624	451.974	890.109	542.439	440.1	916.886	617.731	504.151	794.327	477.613	428.734
1	1	991.405	975.747	960.964	990.556	973.249	953.588	991.6	978.155	964.941	988.862	967.686	943.806	622398	470040	393677	615172	478415	387985	624450	492068	424652	585912	423060	339514	5117.21	3970.77	3398.87	5071.18	4084.8	3366.53	5112.17	4097.59	3599.99	4820.89	3581.85	2941.56	372.942	336.06	309.441	369.723	329.833	298.43	373.219	340.835	318.453	365.894	320.532	287.112
0	1	7634.83	7663.24	7666.18	7635.4	7662.55	7654.84	7644.44	7700.7	7704.62	7662.23	7730.29	7673.1	8.41252e+06	5.12976e+06	3.55472e+06	8.07734e+06	4.75953e+06	3.49044e+06	8.17034e+06	4.38807e+06	2.42819e+06	7.14445e+06	2.52674e+06	1.31826e+06	-72559.7	-46809.7	-33930.7	-70305.5	-43430.7	-33409.4	-71274.3	-42508.2	-26361.1	-63751.6	-26762.1	-15418	1349.59	1005.91	846.419	1315.08	951.313	820.424	1334.69	966.417	778.991	1238.42	772.377	641.196
[truncated: 304 more columns]
